# Supplementary material for: Integrated Left Ventricular Global Transcriptome and Proteome Profiling in Human End-Stage Dilated Cardiomyopathy
Source: PLoS One. 2016 Oct 6;11(10):e0162669. doi: 10.1371/journal.pone.0162669 (PMC5053516; doi:10.1371/journal.pone.0162669)
Supplement: S1 Table — (XLS) [file pone.0162669.s005.xls]

## Sheet: mRNA_Control L-Patient L_pval05
ID	Symbol	Fold Change	p-value	Entrez Gene Name	Location	Type(s)	DEP	Yang et al (RNAseq)	Liu et al (RNAseq)
184159	NPPA	24.269	0.0281	natriuretic peptide A	Extracellular Space	other
101060	PDK4	16.443	0.000808	pyruvate dehydrogenase kinase, isozyme 4	Cytoplasm	kinase			*
194243	ATP5A1	10.395	0.0359	ATP synthase, H+ transporting, mitochondrial F1 complex, alpha subunit 1, cardiac muscle	Cytoplasm	transporter
140544	CPVL	10.071	0.0381	carboxypeptidase, vitellogenic-like	Cytoplasm	peptidase
110914	SLC25A11	9.392	0.0453	solute carrier family 25 (mitochondrial carrier; oxoglutarate carrier), member 11	Cytoplasm	transporter	*
183211	PHYH	9.326	0.0399	phytanoyl-CoA 2-hydroxylase	Cytoplasm	enzyme
127385	MLYCD	9.232	0.0144	malonyl-CoA decarboxylase	Cytoplasm	enzyme		*	*
153949	MDH2	9.04	0.0448	malate dehydrogenase 2, NAD (mitochondrial)	Cytoplasm	enzyme		*
165585	NDUFS2	8.768	0.0444	NADH dehydrogenase (ubiquinone) Fe-S protein 2, 49kDa (NADH-coenzyme Q reductase)	Cytoplasm	enzyme		*
102820	C6	8.584	0.0327	complement component 6	Extracellular Space	other
122912	KLF9	8.175	0.0452	Kruppel-like factor 9	Nucleus	transcription regulator		*	*
186772	TIMM21	7.659	0.0298	translocase of inner mitochondrial membrane 21 homolog (yeast)	Cytoplasm	other
102388	SDHA	7.608	0.0402	succinate dehydrogenase complex, subunit A, flavoprotein (Fp)	Cytoplasm	enzyme
205502	HSPA8P8	7.442	0.0332	heat shock 70kDa protein 8 pseudogene 8	Other	other
174754	PAPOLA	7.199	0.039	poly(A) polymerase alpha	Nucleus	enzyme
115431	RASD1	7.181	1.97e-05	RAS, dexamethasone-induced 1	Cytoplasm	enzyme
199204	AIG1	7.121	0.0233	androgen-induced 1	Other	other			*
211942	MPC1	7.053	0.0339	mitochondrial pyruvate carrier 1	Cytoplasm	other
119696	PCBD1	7.03	0.0159	pterin-4 alpha-carbinolamine dehydratase/dimerization cofactor of hepatocyte nuclear factor 1 alpha	Nucleus	transcription regulator
173450	TRAP1	6.97	0.0441	TNF receptor-associated protein 1	Cytoplasm	enzyme		*
192140	ACSL1	6.955	0.0296	acyl-CoA synthetase long-chain family member 1	Cytoplasm	enzyme			*
168813	OGDHL	6.942	0.00598	oxoglutarate dehydrogenase-like	Other	enzyme		*
113628	STARD7	6.882	0.0493	StAR-related lipid transfer (START) domain containing 7	Other	other
111748	HTRA1	6.86	0.0489	HtrA serine peptidase 1	Extracellular Space	peptidase		*
144765	MANF	6.786	0.0184	mesencephalic astrocyte-derived neurotrophic factor	Extracellular Space	other
117167	AHSA1	6.729	0.0394	AHA1, activator of heat shock 90kDa protein ATPase homolog 1 (yeast)	Cytoplasm	other		*
118421	TNNI3K	6.68	0.00129	TNNI3 interacting kinase	Cytoplasm	kinase
113212	C14orf159	6.658	0.0443	chromosome 14 open reading frame 159	Cytoplasm	other			*
116020	ITGB1BP2	6.649	0.0477	integrin beta 1 binding protein (melusin) 2	Other	other		*
210882	PTGR1	6.532	0.0349	prostaglandin reductase 1	Cytoplasm	enzyme
140336	SDHAP1	6.429	0.0387	succinate dehydrogenase complex, subunit A, flavoprotein pseudogene 1	Other	other
114356	ACSL3	6.291	0.0458	acyl-CoA synthetase long-chain family member 3	Cytoplasm	enzyme		*	*
132759	PLCE1	6.283	0.0233	phospholipase C, epsilon 1	Cytoplasm	enzyme		*
118930	TXNIP	5.988	0.0464	thioredoxin interacting protein	Cytoplasm	other
146066	NMRK1	5.853	0.0031	nicotinamide riboside kinase 1	Other	kinase
211439	GOT1	5.833	0.0246	glutamic-oxaloacetic transaminase 1, soluble	Cytoplasm	enzyme	*
178526	PDIA6	5.75	0.0479	protein disulfide isomerase family A, member 6	Cytoplasm	enzyme
162178	BCAT2	5.707	0.036	branched chain amino-acid transaminase 2, mitochondrial	Cytoplasm	enzyme
203232	NDUFB5	5.661	0.0182	NADH dehydrogenase (ubiquinone) 1 beta subcomplex, 5, 16kDa	Cytoplasm	enzyme
146065	PSD3	5.646	0.0201	pleckstrin and Sec7 domain containing 3	Cytoplasm	other			*
209321	B3GALT2	5.542	0.00563	UDP-Gal:betaGlcNAc beta 1,3-galactosyltransferase, polypeptide 2	Cytoplasm	enzyme
119269	PRKAR1A	5.505	0.0451	protein kinase, cAMP-dependent, regulatory, type I, alpha	Cytoplasm	kinase		*
234090	SMCO1	5.478	0.0328	single-pass membrane protein with coiled-coil domains 1	Other	other
122333	FASTKD1	5.465	0.00783	FAST kinase domains 1	Cytoplasm	other
112942	WLS	5.464	0.0299	wntless Wnt ligand secretion mediator	Cytoplasm	other		*
177604	SMYD1	5.393	0.0274	SET and MYND domain containing 1	Nucleus	transcription regulator		*
167549	LMBRD1	5.368	0.0471	LMBR1 domain containing 1	Cytoplasm	other
161710	CRYM	5.309	0.00184	crystallin, mu	Cytoplasm	enzyme		*	*
236495	TPI1P2	5.263	0.0484	triosephosphate isomerase 1 pseudogene 2	Other	other
205457	AIFM1	5.249	0.0157	apoptosis-inducing factor, mitochondrion-associated, 1	Cytoplasm	enzyme
144812	LRRC47	5.236	0.0365	leucine rich repeat containing 47	Other	other		*
146299	SIRT5	5.235	0.0108	sirtuin 5	Cytoplasm	enzyme			*
123533	WEE1	5.183	0.0331	WEE1 G2 checkpoint kinase	Nucleus	kinase		*	*
214956	FAM174A	5.106	0.0199	family with sequence similarity 174, member A	Extracellular Space	other
214987	TUFM	5.061	0.027	Tu translation elongation factor, mitochondrial	Cytoplasm	translation regulator
102753	TVP23B	5.061	0.045	trans-golgi network vesicle protein 23 homolog B (S. cerevisiae)	Other	other
236671	PHBP3	5.044	0.0262	prohibitin pseudogene 3	Other	other
151191	PCID2	5.039	0.00905	PCI domain containing 2	Nucleus	transcription regulator
137438	HBG2	5.031	0.0307	hemoglobin, gamma G	Cytoplasm	other		*
160490	HSP90AA1	5.01	0.0401	heat shock protein 90kDa alpha (cytosolic), class A member 1	Cytoplasm	enzyme	*	*
214864	ELAVL1	4.978	0.0274	ELAV like RNA binding protein 1	Cytoplasm	other		*
177035	CCT3	4.971	0.0496	chaperonin containing TCP1, subunit 3 (gamma)	Cytoplasm	other		*
200831	SUPT20H	4.932	0.0272	suppressor of Ty 20 homolog (S. cerevisiae)	Nucleus	other
158867	TPP1	4.918	0.0378	tripeptidyl peptidase I	Cytoplasm	peptidase	*
155357	SSPN	4.909	0.00719	sarcospan	Plasma Membrane	other		*	*
202365	FNDC5	4.868	0.00375	fibronectin type III domain containing 5	Other	other		*
124730	SART3	4.84	0.0402	squamous cell carcinoma antigen recognized by T cells 3	Nucleus	other		*
207067	LINC-PINT	4.821	0.0346	long intergenic non-protein coding RNA, p53 induced transcript	Other	other
215855	PIP5K1B	4.816	0.0156	phosphatidylinositol-4-phosphate 5-kinase, type I, beta	Cytoplasm	kinase		*	*
131936	VPS25	4.815	0.0309	vacuolar protein sorting 25 homolog (S. cerevisiae)	Cytoplasm	other
115589	MCM4	4.792	0.0288	minichromosome maintenance complex component 4	Nucleus	enzyme
208696	DZIP3	4.778	0.0472	DAZ interacting zinc finger protein 3	Cytoplasm	enzyme		*
195766	ETFDH	4.768	0.0155	electron-transferring-flavoprotein dehydrogenase	Cytoplasm	enzyme			*
100037	UBE2I	4.768	0.0484	ubiquitin-conjugating enzyme E2I	Nucleus	enzyme
182995	UNC45B	4.762	0.027	unc-45 myosin chaperone B	Cytoplasm	other		*
124513	PIFO	4.736	0.0396	primary cilia formation	Cytoplasm	other
108465	PCDH7	4.689	0.0492	protocadherin 7	Plasma Membrane	other			*
101304	RAB12	4.669	0.0222	RAB12, member RAS oncogene family	Cytoplasm	enzyme
230865	OR12D2	4.611	0.0242	olfactory receptor, family 12, subfamily D, member 2 (gene/pseudogene)	Plasma Membrane	G-protein coupled receptor
202748	TKTL1	4.596	0.0231	transketolase-like 1	Other	enzyme		*
128501	IMMT	4.576	0.0451	inner membrane protein, mitochondrial	Cytoplasm	other
217302	NUP98	4.562	0.0301	nucleoporin 98kDa	Nucleus	transporter		*
144979	CDCA7L	4.54	0.0388	cell division cycle associated 7-like	Nucleus	other			*
210518	UGT2B28	4.521	0.0345	UDP glucuronosyltransferase 2 family, polypeptide B28	Cytoplasm	enzyme
156602	TBL1XR1	4.518	0.0438	transducin (beta)-like 1 X-linked receptor 1	Nucleus	transcription regulator		*
109981	NCBP2	4.516	0.0473	nuclear cap binding protein subunit 2, 20kDa	Nucleus	other		*
202618	B4GAT1	4.51	0.0192	beta-1,4-glucuronyltransferase 1	Cytoplasm	enzyme
158513	PRDX2	4.431	0.0483	peroxiredoxin 2	Cytoplasm	enzyme
118091	MYOM1	4.412	0.0385	myomesin 1	Cytoplasm	other
106522	AGK	4.326	0.0437	acylglycerol kinase	Cytoplasm	kinase
190949	SPATA5L1	4.296	0.019	spermatogenesis associated 5-like 1	Other	other
142323	DDRGK1	4.283	0.0397	DDRGK domain containing 1	Extracellular Space	other
153243	EIF1B	4.273	0.025	eukaryotic translation initiation factor 1B	Cytoplasm	translation regulator
199044	ABCG2	4.217	0.0113	ATP-binding cassette, sub-family G (WHITE), member 2 (Junior blood group)	Plasma Membrane	transporter		*
195743	ALDOC	4.212	0.0471	aldolase C, fructose-bisphosphate	Cytoplasm	enzyme
102257	HNRNPC	4.206	0.0271	heterogeneous nuclear ribonucleoprotein C (C1/C2)	Nucleus	other		*
112997	CDKN2C	4.191	0.0225	cyclin-dependent kinase inhibitor 2C (p18, inhibits CDK4)	Nucleus	transcription regulator			*
190596	ACSS1	4.173	0.00303	acyl-CoA synthetase short-chain family member 1	Cytoplasm	enzyme		*
213069	TRIM63	4.158	0.0048	tripartite motif containing 63, E3 ubiquitin protein ligase	Nucleus	enzyme
118122	ECSIT	4.151	0.0499	ECSIT signalling integrator	Nucleus	transcription regulator		*
199635	M6PR	4.147	0.0446	mannose-6-phosphate receptor (cation dependent)	Cytoplasm	transporter		*
208076	TNPO3	4.133	0.0352	transportin 3	Cytoplasm	other		*
296275	UQCRFS1	4.091	0.047	ubiquinol-cytochrome c reductase, Rieske iron-sulfur polypeptide 1	Cytoplasm	enzyme		*
115807	ECHS1	4.049	0.0206	enoyl CoA hydratase, short chain, 1, mitochondrial	Cytoplasm	enzyme
124545	PRMT7	4.043	0.0287	protein arginine methyltransferase 7	Cytoplasm	enzyme
140076	ACOT8	4.041	0.0433	acyl-CoA thioesterase 8	Cytoplasm	enzyme
153780	SNRPD3	4.039	0.0389	small nuclear ribonucleoprotein D3 polypeptide 18kDa	Nucleus	other		*
100079	HSPD1	4.038	0.0157	heat shock 60kDa protein 1 (chaperonin)	Cytoplasm	enzyme		*
155269	ATP5B	4.019	0.046	ATP synthase, H+ transporting, mitochondrial F1 complex, beta polypeptide	Cytoplasm	transporter	*
212992	UBB	4.014	0.0138	ubiquitin B	Cytoplasm	enzyme
218816	MAPT	4.003	0.000216	microtubule-associated protein tau	Plasma Membrane	other			*
155485	KCNIP2	3.983	0.0469	Kv channel interacting protein 2	Cytoplasm	other		*	*
203523	DHPS	3.981	0.0243	deoxyhypusine synthase	Cytoplasm	enzyme		*
199932	FAM118B	3.959	0.0369	family with sequence similarity 118, member B	Other	other
134459	RAB20	3.948	0.0236	RAB20, member RAS oncogene family	Cytoplasm	enzyme
223400	ATPAF2	3.907	0.0215	ATP synthase mitochondrial F1 complex assembly factor 2	Cytoplasm	other
214846	CPNE9	3.88	0.0198	copine family member IX	Extracellular Space	other
116793	RGS2	3.88	0.0306	regulator of G-protein signaling 2	Nucleus	other
101676	SMG8	3.875	0.00647	SMG8 nonsense mediated mRNA decay factor	Cytoplasm	enzyme
179728	TOP1	3.875	0.0167	topoisomerase (DNA) I	Nucleus	enzyme		*
179796	TXN2	3.847	0.0364	thioredoxin 2	Cytoplasm	enzyme
175038	ZHX2	3.83	0.0351	zinc fingers and homeoboxes 2	Nucleus	transcription regulator
129530	HSPA5	3.82	0.0233	heat shock 70kDa protein 5 (glucose-regulated protein, 78kDa)	Cytoplasm	enzyme	*
180157	PIK3R1	3.81	0.0249	phosphoinositide-3-kinase, regulatory subunit 1 (alpha)	Cytoplasm	kinase
169529	MRPS25	3.795	0.000502	mitochondrial ribosomal protein S25	Cytoplasm	other		*
201448	POPDC2	3.771	0.0285	popeye domain containing 2	Other	other
187979	PCCB	3.75	0.0414	propionyl CoA carboxylase, beta polypeptide	Cytoplasm	enzyme		*
104431	MRPS18B	3.745	0.0326	mitochondrial ribosomal protein S18B	Cytoplasm	other
169750	STAMBP	3.734	0.00578	STAM binding protein	Nucleus	enzyme
144908	ACO2	3.711	0.0119	aconitase 2, mitochondrial	Cytoplasm	enzyme
108577	SRPX	3.672	0.013	sushi-repeat containing protein, X-linked	Cytoplasm	other			*
178995	MRPS7	3.666	0.031	mitochondrial ribosomal protein S7	Cytoplasm	other
114499	MED30	3.664	0.0324	mediator complex subunit 30	Nucleus	transcription regulator
195306	KDM4C	3.652	0.0029	lysine (K)-specific demethylase 4C	Nucleus	other
162286	ZFAND2B	3.647	0.0276	zinc finger, AN1-type domain 2B	Other	other
123518	ENOX1	3.645	0.00417	ecto-NOX disulfide-thiol exchanger 1	Plasma Membrane	other
193619	NDUFA10	3.645	0.021	NADH dehydrogenase (ubiquinone) 1 alpha subcomplex, 10, 42kDa	Cytoplasm	transporter
133346	CYC1	3.626	0.0168	cytochrome c-1	Cytoplasm	enzyme		*
216761	BCO2	3.618	0.0108	beta-carotene oxygenase 2	Cytoplasm	enzyme			*
215759	FAXDC2	3.616	0.0165	fatty acid hydroxylase domain containing 2	Other	other
120321	SPR	3.613	0.0185	sepiapterin reductase (7,8-dihydrobiopterin:NADP+ oxidoreductase)	Cytoplasm	enzyme			*
202431	SZRD1	3.578	0.0349	SUZ RNA binding domain containing 1	Other	other
191504	AP2B1	3.551	0.0431	adaptor-related protein complex 2, beta 1 subunit	Plasma Membrane	transporter		*
216900	PTCD3	3.539	0.000366	pentatricopeptide repeat domain 3	Cytoplasm	other
207510	NXPE3	3.526	0.0232	neurexophilin and PC-esterase domain family, member 3	Other	other
101020	ANP32D	3.513	0.00839	acidic (leucine-rich) nuclear phosphoprotein 32 family, member D	Other	other
191116	EIF4A2	3.51	0.0289	eukaryotic translation initiation factor 4A2	Cytoplasm	translation regulator		*
188735	RUVBL1	3.497	0.000706	RuvB-like AAA ATPase 1	Nucleus	transcription regulator		*
211758	CARS2	3.494	0.000595	cysteinyl-tRNA synthetase 2, mitochondrial (putative)	Cytoplasm	enzyme
167203	NDUFS6	3.486	0.0444	NADH dehydrogenase (ubiquinone) Fe-S protein 6, 13kDa (NADH-coenzyme Q reductase)	Cytoplasm	enzyme		*
125813	RANGRF	3.485	0.0444	RAN guanine nucleotide release factor	Nucleus	transporter
197486	ABCF3	3.479	0.0182	ATP-binding cassette, sub-family F (GCN20), member 3	Other	transporter
139533	STAG3L4	3.445	0.0311	stromal antigen 3-like 4 (pseudogene)	Other	other
183965	ADAM9	3.44	0.0262	ADAM metallopeptidase domain 9	Plasma Membrane	peptidase
194925	SNAP47	3.438	0.000129	synaptosomal-associated protein, 47kDa	Plasma Membrane	other		*	*
172172	MOCS1	3.416	0.0304	molybdenum cofactor synthesis 1	Cytoplasm	other			*
213781	SDF4	3.404	0.0387	stromal cell derived factor 4	Cytoplasm	other		*
219727	MGC27382	3.401	0.0161	uncharacterized MGC27382	Other	other
136848	PARK7	3.393	0.0455	parkinson protein 7	Nucleus	enzyme
144110	SGCG	3.385	0.0274	sarcoglycan, gamma (35kDa dystrophin-associated glycoprotein)	Plasma Membrane	other			*
108545	DCPS	3.369	0.0171	decapping enzyme, scavenger	Nucleus	enzyme		*
124912	DNM1L	3.366	0.0469	dynamin 1-like	Cytoplasm	enzyme
114154	TTLL1	3.362	0.0302	tubulin tyrosine ligase-like family member 1	Extracellular Space	enzyme		*
165866	HBB	3.361	0.0461	hemoglobin, beta	Cytoplasm	transporter			*
213598	MTUS1	3.345	0.00578	microtubule associated tumor suppressor 1	Extracellular Space	other		*
159371	THOC5	3.334	0.043	THO complex 5	Cytoplasm	other
161007	COX17	3.325	0.0191	COX17 cytochrome c oxidase copper chaperone	Cytoplasm	enzyme	*	*
139760	SPATA17	3.317	0.036	spermatogenesis associated 17	Other	other
120013	MRPS5	3.314	0.00695	mitochondrial ribosomal protein S5	Cytoplasm	other
236627	PCCA	3.305	0.0494	propionyl CoA carboxylase, alpha polypeptide	Cytoplasm	enzyme			*
216791	ETV1	3.296	0.0252	ets variant 1	Nucleus	transcription regulator		*
115249	SRSF5	3.291	0.0153	serine/arginine-rich splicing factor 5	Nucleus	other
154411	MEGF8	3.286	0.0427	multiple EGF-like-domains 8	Extracellular Space	other		*
122515	BDH1	3.26	0.0082	3-hydroxybutyrate dehydrogenase, type 1	Cytoplasm	enzyme	*
203208	EIF3K	3.245	0.0312	eukaryotic translation initiation factor 3, subunit K	Cytoplasm	translation regulator
207803	MYBL1	3.244	0.0294	v-myb avian myeloblastosis viral oncogene homolog-like 1	Nucleus	transcription regulator
180173	POP5	3.237	0.0222	POP5 homolog, ribonuclease P/MRP subunit	Nucleus	enzyme
191766	HDAC8	3.225	0.00439	histone deacetylase 8	Nucleus	transcription regulator
129911	VPS26B	3.223	0.0321	VPS26 retromer complex component B	Cytoplasm	transporter
161443	TFCP2	3.221	0.0145	transcription factor CP2	Nucleus	transcription regulator		*
188332	KLHL24	3.214	0.0236	kelch-like family member 24	Other	other
132380	ATP5SL	3.21	0.0361	ATP5S-like	Cytoplasm	other
110469	DNAJA4	3.201	0.0347	DnaJ (Hsp40) homolog, subfamily A, member 4	Nucleus	other		*
147521	TPI1	3.182	0.0402	triosephosphate isomerase 1	Cytoplasm	enzyme
235452	ST13P2	3.178	0.0387	suppression of tumorigenicity 13 (colon carcinoma) (Hsp70 interacting protein) pseudogene 2	Other	other
101140	CSGALNACT1	3.175	0.0436	chondroitin sulfate N-acetylgalactosaminyltransferase 1	Cytoplasm	enzyme
163944	RPS16	3.175	0.0312	ribosomal protein S16	Cytoplasm	other
116883	IVNS1ABP	3.157	0.0458	influenza virus NS1A binding protein	Nucleus	other		*
110722	VSNL1	3.154	0.00717	visinin-like 1	Cytoplasm	other		*
107436	LYRM1	3.129	0.0351	LYR motif containing 1	Cytoplasm	other
109410	PEBP4	3.101	0.0394	phosphatidylethanolamine-binding protein 4	Cytoplasm	other			*
166248	AR	3.093	0.00298	androgen receptor	Nucleus	ligand-dependent nuclear receptor		*
129739	TMLHE	3.091	0.00637	trimethyllysine hydroxylase, epsilon	Cytoplasm	enzyme
137024	ACOT13	3.077	0.04	acyl-CoA thioesterase 13	Cytoplasm	enzyme
146368	MT2A	3.075	0.00335	metallothionein 2A	Cytoplasm	other
112312	MYCBP	3.072	0.00583	MYC binding protein	Nucleus	transcription regulator		*
133742	PPAP2B	3.067	0.0323	phosphatidic acid phosphatase type 2B	Plasma Membrane	phosphatase			*
102236	C2orf42	3.066	0.0116	chromosome 2 open reading frame 42	Nucleus	other
140682	NDUFB11P1	3.061	0.0305	NADH dehydrogenase (ubiquinone) 1 beta subcomplex, 11, pseudogene 1	Other	other
184699	FH	3.055	0.0357	fumarate hydratase	Cytoplasm	enzyme
163382	ARID5B	3.05	0.013	AT rich interactive domain 5B (MRF1-like)	Nucleus	transcription regulator		*
207828	SLC16A7	3.025	0.0499	solute carrier family 16 (monocarboxylate transporter), member 7	Plasma Membrane	transporter		*
208713	ELOF1	3.015	0.0435	ELF1 homolog, elongation factor 1	Nucleus	other
204107	SUCLG1	3.012	0.0121	succinate-CoA ligase, alpha subunit	Cytoplasm	enzyme
156092	RPL3L	3.005	0.00589	ribosomal protein L3-like	Cytoplasm	other
124345	EIF3KP1	2.988	0.0254	eukaryotic translation initiation factor 3, subunit K pseudogene 1	Other	other
153383	CPNE4	2.979	0.0394	copine IV	Cytoplasm	other			*
203036	H2AFV	2.957	0.0359	H2A histone family, member V	Nucleus	other	*
123166	C17orf75	2.954	0.00582	chromosome 17 open reading frame 75	Extracellular Space	other		*
198356	ECHDC3	2.952	0.0317	enoyl CoA hydratase domain containing 3	Cytoplasm	enzyme
211182	GLIS3	2.941	0.0339	GLIS family zinc finger 3	Nucleus	transcription regulator
148665	TMED4	2.937	0.0204	transmembrane emp24 protein transport domain containing 4	Cytoplasm	transporter		*
129105	SUCLA2	2.932	0.0379	succinate-CoA ligase, ADP-forming, beta subunit	Cytoplasm	enzyme
108888	KIF21A	2.918	0.0482	kinesin family member 21A	Cytoplasm	other
104762	LENG1	2.918	0.0199	leukocyte receptor cluster (LRC) member 1	Other	other		*
162405	SORBS2	2.918	0.0186	sorbin and SH3 domain containing 2	Plasma Membrane	other		*	*
135900	ISCA1	2.915	0.0168	iron-sulfur cluster assembly 1	Cytoplasm	other
104322	TRIP11	2.91	0.0184	thyroid hormone receptor interactor 11	Cytoplasm	transcription regulator
231698	IDH3A	2.896	0.0295	isocitrate dehydrogenase 3 (NAD+) alpha	Cytoplasm	enzyme
184838	TIPARP	2.893	0.0139	TCDD-inducible poly(ADP-ribose) polymerase	Nucleus	enzyme
138411	MRPL16	2.887	0.0162	mitochondrial ribosomal protein L16	Cytoplasm	other
174241	PPIL1	2.887	0.025	peptidylprolyl isomerase (cyclophilin)-like 1	Plasma Membrane	enzyme
109553	ETV3L	2.882	0.000654	ets variant 3-like	Other	other
214556	CBR1	2.879	0.00418	carbonyl reductase 1	Cytoplasm	enzyme
213016	PTDSS2	2.877	0.0496	phosphatidylserine synthase 2	Cytoplasm	enzyme
151308	MRPS9	2.858	0.0106	mitochondrial ribosomal protein S9	Cytoplasm	other		*
225893	PDE7A	2.854	0.0244	phosphodiesterase 7A	Cytoplasm	enzyme		*
103875	N6AMT1	2.841	0.0117	N-6 adenine-specific DNA methyltransferase 1 (putative)	Other	enzyme
176542	VPS52	2.84	0.0349	vacuolar protein sorting 52 homolog (S. cerevisiae)	Cytoplasm	other
144715	TTC1	2.835	0.0495	tetratricopeptide repeat domain 1	Cytoplasm	other		*
200693	RPP14	2.834	0.0431	ribonuclease P/MRP 14kDa subunit	Nucleus	enzyme
133794	TACO1	2.833	0.0137	translational activator of mitochondrially encoded cytochrome c oxidase I	Cytoplasm	other
198232	TP53BP1	2.831	0.0433	tumor protein p53 binding protein 1	Nucleus	transcription regulator
205337	PKIA	2.829	0.0143	protein kinase (cAMP-dependent, catalytic) inhibitor alpha	Cytoplasm	other
133710	CUL4A	2.828	0.0346	cullin 4A	Nucleus	other
211713	SLC39A14	2.819	0.0269	solute carrier family 39 (zinc transporter), member 14	Plasma Membrane	transporter		*	*
108403	ZNF257	2.817	0.00126	zinc finger protein 257	Nucleus	other
126675	ATP6V1D	2.811	0.0107	ATPase, H+ transporting, lysosomal 34kDa, V1 subunit D	Cytoplasm	transporter		*
140797	ERP29	2.81	0.00624	endoplasmic reticulum protein 29	Cytoplasm	transporter
117048	MRPL11	2.807	0.0373	mitochondrial ribosomal protein L11	Cytoplasm	other		*
107359	IDI2-AS1	2.796	0.0363	IDI2 antisense RNA 1	Other	other			*
147539	PPARGC1A	2.795	0.0426	peroxisome proliferator-activated receptor gamma, coactivator 1 alpha	Nucleus	transcription regulator			*
213407	C6orf203	2.794	0.00771	chromosome 6 open reading frame 203	Cytoplasm	other
211100	CAT	2.778	0.019	catalase	Cytoplasm	enzyme		*
130493	CLINT1	2.774	0.0456	clathrin interactor 1	Cytoplasm	other			*
184174	ALDH6A1	2.76	0.0098	aldehyde dehydrogenase 6 family, member A1	Cytoplasm	enzyme		*	*
179802	NUDT6	2.744	0.0258	nudix (nucleoside diphosphate linked moiety X)-type motif 6	Extracellular Space	growth factor
201407	OR6F1	2.735	0.0479	olfactory receptor, family 6, subfamily F, member 1	Plasma Membrane	G-protein coupled receptor
233624	PAQR9	2.727	0.0447	progestin and adipoQ receptor family member IX	Plasma Membrane	other
223198	LDB3	2.726	0.0446	LIM domain binding 3	Cytoplasm	transporter			*
115147	IL32	2.711	0.0235	interleukin 32	Extracellular Space	cytokine
219563	ALDH7A1	2.704	0.039	aldehyde dehydrogenase 7 family, member A1	Cytoplasm	enzyme
182816	SH3KBP1	2.704	0.0183	SH3-domain kinase binding protein 1	Cytoplasm	other
223842	NPHP1	2.701	0.0147	nephronophthisis 1 (juvenile)	Nucleus	other
216108	C21orf33/LOC102724023	2.697	0.000601	chromosome 21 open reading frame 33	Cytoplasm	other
220840	DBNDD2	2.692	0.013	dysbindin (dystrobrevin binding protein 1) domain containing 2	Cytoplasm	other
180427	GHITM	2.689	0.0291	growth hormone inducible transmembrane protein	Cytoplasm	other
220413	HNRNPA1	2.685	0.0194	heterogeneous nuclear ribonucleoprotein A1	Nucleus	other
104939	SOX21	2.683	0.0255	SRY (sex determining region Y)-box 21	Nucleus	transcription regulator
224678	MRPL20	2.679	0.0459	mitochondrial ribosomal protein L20	Cytoplasm	other
104936	HRC	2.678	0.00678	histidine rich calcium binding protein	Cytoplasm	other
190013	ZNF586	2.678	0.0407	zinc finger protein 586	Other	other
176097	SLC25A12	2.675	0.0498	solute carrier family 25 (aspartate/glutamate carrier), member 12	Cytoplasm	transporter		*
209537	IKBKAP	2.674	0.00335	inhibitor of kappa light polypeptide gene enhancer in B-cells, kinase complex-associated protein	Cytoplasm	other		*
177404	HMGB2	2.663	0.0381	high mobility group box 2	Nucleus	transcription regulator		*
201611	ZNF578	2.656	0.00232	zinc finger protein 578	Nucleus	other
164225	PPP1R12C	2.655	0.0432	protein phosphatase 1, regulatory subunit 12C	Cytoplasm	phosphatase
144569	MT1F	2.654	0.00716	metallothionein 1F	Other	other		*
208732	CTSA	2.653	0.0222	cathepsin A	Cytoplasm	peptidase		*
153542	LGR6	2.64	0.0403	leucine-rich repeat containing G protein-coupled receptor 6	Plasma Membrane	G-protein coupled receptor
119443	CSRNP3	2.635	0.0219	cysteine-serine-rich nuclear protein 3	Nucleus	transcription regulator
104942	BIVM	2.633	0.048	basic, immunoglobulin-like variable motif containing	Extracellular Space	other
148565	NDUFB8	2.632	0.0401	NADH dehydrogenase (ubiquinone) 1 beta subcomplex, 8, 19kDa	Cytoplasm	enzyme
188790	UBE2NL	2.631	0.0415	ubiquitin-conjugating enzyme E2N-like (gene/pseudogene)	Cytoplasm	enzyme
114040	CYB5R1	2.629	0.04	cytochrome b5 reductase 1	Cytoplasm	enzyme		*
151827	ITPRIP	2.628	0.0198	inositol 1,4,5-trisphosphate receptor interacting protein	Extracellular Space	other		*
225047	TMEM246	2.621	0.0379	transmembrane protein 246	Other	other
174714	NDUFB2	2.62	0.01	NADH dehydrogenase (ubiquinone) 1 beta subcomplex, 2, 8kDa	Cytoplasm	enzyme		*
179862	KRI1	2.619	0.0486	KRI1 homolog	Nucleus	other		*
161318	MPDZ	2.618	0.0463	multiple PDZ domain protein	Plasma Membrane	other		*	*
200178	GALK2	2.617	0.00753	galactokinase 2	Cytoplasm	kinase
112918	IFT27	2.616	0.0119	intraflagellar transport 27	Extracellular Space	enzyme
223856	MT1E	2.614	0.0015	metallothionein 1E	Other	other
210406	SLC33A1	2.614	0.014	solute carrier family 33 (acetyl-CoA transporter), member 1	Cytoplasm	transporter
134224	ST6GALNAC2	2.614	0.0172	ST6 (alpha-N-acetyl-neuraminyl-2,3-beta-galactosyl-1,3)-N-acetylgalactosaminide alpha-2,6-sialyltransferase 2	Cytoplasm	enzyme
163096	LARS	2.607	0.0289	leucyl-tRNA synthetase	Cytoplasm	enzyme
127566	LDHD	2.607	0.0386	lactate dehydrogenase D	Cytoplasm	enzyme
114758	NUFIP2	2.604	0.0259	nuclear fragile X mental retardation protein interacting protein 2	Cytoplasm	other			*
232220	JMJD6	2.603	0.0015	jumonji domain containing 6	Plasma Membrane	transmembrane receptor			*
124354	ZNF91	2.598	0.00272	zinc finger protein 91	Nucleus	transcription regulator
130150	C6orf89	2.589	0.0169	chromosome 6 open reading frame 89	Other	other
166802	ASNS	2.588	0.0329	asparagine synthetase (glutamine-hydrolyzing)	Cytoplasm	enzyme		*	*
124058	P4HTM	2.588	0.0163	prolyl 4-hydroxylase, transmembrane (endoplasmic reticulum)	Cytoplasm	enzyme		*
105616	TNFRSF11B	2.587	0.0425	tumor necrosis factor receptor superfamily, member 11b	Plasma Membrane	transmembrane receptor		*
201146	TTC21B	2.587	0.0398	tetratricopeptide repeat domain 21B	Extracellular Space	other
194368	WDR12	2.571	0.0354	WD repeat domain 12	Cytoplasm	other			*
143992	EIF2S3	2.569	0.0249	eukaryotic translation initiation factor 2, subunit 3 gamma, 52kDa	Cytoplasm	translation regulator		*
129507	OGFOD2	2.566	0.0493	2-oxoglutarate and iron-dependent oxygenase domain containing 2	Other	other
157206	CSNK1D	2.562	0.0351	casein kinase 1, delta	Cytoplasm	kinase
100537	CPT2	2.56	0.00683	carnitine palmitoyltransferase 2	Cytoplasm	enzyme		*
224109	EIF4E3	2.557	0.016	eukaryotic translation initiation factor 4E family member 3	Cytoplasm	translation regulator
124732	REXO4	2.549	0.0161	REX4 homolog, 3'-5' exonuclease	Nucleus	transcription regulator
149248	HAGH	2.54	0.042	hydroxyacylglutathione hydrolase	Cytoplasm	enzyme			*
157389	TJP2	2.536	0.0344	tight junction protein 2	Plasma Membrane	kinase
148149	STK11	2.529	0.0413	serine/threonine kinase 11	Cytoplasm	kinase
119646	CKB	2.507	0.0189	creatine kinase, brain	Cytoplasm	kinase
146250	FABP3	2.506	0.0418	fatty acid binding protein 3, muscle and heart	Cytoplasm	transporter
183449	CKM	2.499	0.0338	creatine kinase, muscle	Cytoplasm	kinase
192905	COG5	2.485	0.0309	component of oligomeric golgi complex 5	Cytoplasm	transporter		*
102610	NMNAT1	2.484	0.0264	nicotinamide nucleotide adenylyltransferase 1	Nucleus	enzyme
203011	UBA1	2.483	0.0429	ubiquitin-like modifier activating enzyme 1	Cytoplasm	enzyme		*
134845	NAV2	2.481	0.015	neuron navigator 2	Nucleus	other		*
124049	KIAA0141	2.48	0.0411	KIAA0141	Cytoplasm	other		*	*
143874	PLA2G16	2.478	0.0454	phospholipase A2, group XVI	Nucleus	enzyme			*
197185	HSP90AB1	2.472	0.00765	heat shock protein 90kDa alpha (cytosolic), class B member 1	Cytoplasm	enzyme	*	*
144221	TAF15	2.466	0.0178	TAF15 RNA polymerase II, TATA box binding protein (TBP)-associated factor, 68kDa	Nucleus	other		*
170734	NQO2	2.464	0.034	NAD(P)H dehydrogenase, quinone 2	Cytoplasm	enzyme		*	*
202075	MRPL34	2.463	0.0158	mitochondrial ribosomal protein L34	Cytoplasm	other		*
124252	RPL17	2.46	0.0415	ribosomal protein L17	Cytoplasm	other
219598	STAU2	2.458	0.0113	staufen double-stranded RNA binding protein 2	Cytoplasm	other			*
205906	MYEOV2	2.452	0.0463	myeloma overexpressed 2	Other	other
201836	NDUFAB1	2.451	0.0147	NADH dehydrogenase (ubiquinone) 1, alpha/beta subcomplex, 1, 8kDa	Cytoplasm	enzyme		*
160140	TRNP1	2.446	0.00062	TMF1-regulated nuclear protein 1	Nucleus	other			*
129972	PXMP2	2.442	0.0156	peroxisomal membrane protein 2, 22kDa	Cytoplasm	other		*
227471	TBC1D10C	2.441	0.00363	TBC1 domain family, member 10C	Nucleus	other
136536	AZGP1	2.436	0.02	alpha-2-glycoprotein 1, zinc-binding	Extracellular Space	transporter			*
119026	CROT	2.436	0.0132	carnitine O-octanoyltransferase	Cytoplasm	enzyme
127457	CCDC22	2.435	0.0292	coiled-coil domain containing 22	Cytoplasm	other
189408	MIPEP	2.435	0.0355	mitochondrial intermediate peptidase	Cytoplasm	peptidase
183150	OXA1L	2.433	0.0462	oxidase (cytochrome c) assembly 1-like	Cytoplasm	enzyme
154243	FRMD3	2.431	0.000593	FERM domain containing 3	Other	other
152085	CD5	2.43	0.00651	CD5 molecule	Plasma Membrane	transmembrane receptor
112126	POLR2L	2.425	0.0229	polymerase (RNA) II (DNA directed) polypeptide L, 7.6kDa	Nucleus	enzyme
203202	TRUB2	2.425	0.0272	TruB pseudouridine (psi) synthase family member 2	Cytoplasm	enzyme
146580	NKX2-5	2.424	0.0261	NK2 homeobox 5	Nucleus	transcription regulator
140556	CCDC183	2.423	0.0115	coiled-coil domain containing 183	Other	other
109310	FSD2	2.42	0.0361	fibronectin type III and SPRY domain containing 2	Other	other		*
111497	ZNF208	2.413	0.00355	zinc finger protein 208	Nucleus	other
194647	ZNF99	2.41	0.0176	zinc finger protein 99	Other	other
156433	SDPR	2.407	0.0255	serum deprivation response	Plasma Membrane	other			*
189108	ISOC2	2.402	0.0367	isochorismatase domain containing 2	Cytoplasm	enzyme
157917	AURKA	2.398	0.0429	aurora kinase A	Nucleus	kinase
144955	RPS28	2.397	0.0408	ribosomal protein S28	Cytoplasm	other
140962	CRYZL1	2.395	0.0277	crystallin, zeta (quinone reductase)-like 1	Cytoplasm	enzyme
162809	RBKS	2.391	0.0384	ribokinase	Cytoplasm	kinase
162866	NDUFB11	2.387	0.00989	NADH dehydrogenase (ubiquinone) 1 beta subcomplex, 11, 17.3kDa	Cytoplasm	enzyme		*
152311	COPS6	2.385	0.0425	COP9 signalosome subunit 6	Nucleus	other
106505	VAT1L	2.377	0.0132	vesicle amine transport 1-like	Other	enzyme
187532	COMMD6	2.371	0.0364	COMM domain containing 6	Other	other		*	*
113221	SRSF8	2.359	0.0449	serine/arginine-rich splicing factor 8	Nucleus	other
200851	CS	2.355	0.0387	citrate synthase	Cytoplasm	enzyme
101811	RPL23AP82	2.352	0.0288	ribosomal protein L23a pseudogene 82	Other	other
207727	HYOU1	2.349	0.00561	hypoxia up-regulated 1	Cytoplasm	other
119370	PNPLA4	2.341	0.0098	patatin-like phospholipase domain containing 4	Cytoplasm	enzyme
199323	C9orf24	2.339	0.0269	chromosome 9 open reading frame 24	Cytoplasm	other			*
176788	CDADC1	2.339	0.0365	cytidine and dCMP deaminase domain containing 1	Other	kinase
192673	ISCA1P1	2.336	0.018	iron-sulfur cluster assembly 1 pseudogene 1	Other	other
194409	ACSS2	2.334	0.0269	acyl-CoA synthetase short-chain family member 2	Cytoplasm	enzyme
120590	ALDOA	2.33	0.0337	aldolase A, fructose-bisphosphate	Cytoplasm	enzyme
118522	ATP5O	2.327	0.0217	ATP synthase, H+ transporting, mitochondrial F1 complex, O subunit	Cytoplasm	transporter		*
165531	MRPL21	2.317	0.0285	mitochondrial ribosomal protein L21	Cytoplasm	other
103113	USE1	2.316	0.0279	unconventional SNARE in the ER 1 homolog (S. cerevisiae)	Cytoplasm	other
192367	STK35	2.313	0.0457	serine/threonine kinase 35	Cytoplasm	kinase
125623	RPL23AP2	2.309	0.0307	ribosomal protein L23a pseudogene 2	Other	other
154973	SPTBN1	2.309	0.037	spectrin, beta, non-erythrocytic 1	Plasma Membrane	other		*	*
100951	ZNF816	2.307	0.00204	zinc finger protein 816	Other	other
173072	MT1X	2.305	0.0041	metallothionein 1X	Other	other		*
189418	THYN1	2.305	0.0283	thymocyte nuclear protein 1	Nucleus	other		*
115998	STARD10	2.3	0.042	StAR-related lipid transfer (START) domain containing 10	Cytoplasm	other		*
227899	ZNF626	2.291	0.0191	zinc finger protein 626	Other	other
120707	ECH1	2.287	0.0245	enoyl CoA hydratase 1, peroxisomal	Cytoplasm	enzyme		*
200111	KIAA0100	2.286	0.0291	KIAA0100	Extracellular Space	other
160545	CCDC12	2.282	0.0027	coiled-coil domain containing 12	Other	other
212322	CKMT2	2.269	0.000881	creatine kinase, mitochondrial 2 (sarcomeric)	Cytoplasm	kinase		*
232972	ZNF479	2.262	0.00385	zinc finger protein 479	Nucleus	other
121901	SIRT2	2.259	0.0435	sirtuin 2	Nucleus	transcription regulator		*
215448	ALAS1	2.254	0.0358	5'-aminolevulinate synthase 1	Cytoplasm	enzyme
223550	RBFOX2	2.249	0.003	RNA binding protein, fox-1 homolog (C. elegans) 2	Nucleus	transcription regulator
234456	SBNO1	2.245	0.0405	strawberry notch homolog 1 (Drosophila)	Other	enzyme
183641	SHC4	2.245	0.0198	SHC (Src homology 2 domain containing) family, member 4	Cytoplasm	other
167313	ANK3	2.242	0.0262	ankyrin 3, node of Ranvier (ankyrin G)	Plasma Membrane	other
197351	BRCC3	2.242	0.00908	BRCA1/BRCA2-containing complex, subunit 3	Nucleus	enzyme
180515	PTGES2	2.239	0.0107	prostaglandin E synthase 2	Cytoplasm	transcription regulator		*
204067	IFT80	2.238	0.0386	intraflagellar transport 80	Extracellular Space	other
200565	FBXO22	2.237	0.028	F-box protein 22	Other	enzyme
187235	GBA2	2.23	0.00459	glucosidase, beta (bile acid) 2	Cytoplasm	enzyme
188404	NEDD1	2.224	0.0225	neural precursor cell expressed, developmentally down-regulated 1	Cytoplasm	other
159147	CCND2	2.222	0.00655	cyclin D2	Nucleus	other		*
160985	CLCC1	2.219	0.0247	chloride channel CLIC-like 1	Cytoplasm	ion channel
190274	CRYAB	2.219	0.0426	crystallin, alpha B	Nucleus	other
144379	FBXO18	2.215	0.000984	F-box protein, helicase, 18	Nucleus	enzyme
140019	FAM96AP2	2.212	0.0427	family with sequence similarity 96, member A pseudogene 2	Other	other
233834	ZNF252P	2.21	0.043	zinc finger protein 252, pseudogene	Other	other
184844	SUGP2	2.208	0.0127	SURP and G patch domain containing 2	Nucleus	other
216204	NDUFS3	2.201	0.000543	NADH dehydrogenase (ubiquinone) Fe-S protein 3, 30kDa (NADH-coenzyme Q reductase)	Cytoplasm	enzyme
178033	STK25	2.194	0.0309	serine/threonine kinase 25	Cytoplasm	kinase
179827	ZFP36	2.192	0.0216	ZFP36 ring finger protein	Nucleus	transcription regulator			*
130995	PHKB	2.19	0.0285	phosphorylase kinase, beta	Cytoplasm	kinase			*
204520	ETFB	2.186	0.0322	electron-transfer-flavoprotein, beta polypeptide	Cytoplasm	transporter
133140	UNC93B3	2.174	0.0317	unc-93 homolog B3 pseudogene (C. elegans)	Other	other
119206	SCARB2	2.172	0.0024	scavenger receptor class B, member 2	Plasma Membrane	other
130706	CLPP	2.16	0.0262	caseinolytic mitochondrial matrix peptidase proteolytic subunit	Cytoplasm	peptidase
190637	RAI1	2.156	0.0326	retinoic acid induced 1	Cytoplasm	other
112025	RPP25L	2.14	0.00827	ribonuclease P/MRP 25kDa subunit-like	Other	other
102337	ZNF486	2.14	0.0363	zinc finger protein 486	Nucleus	other
167030	NFS1	2.137	0.0138	NFS1 cysteine desulfurase	Cytoplasm	enzyme
107350	CDK5RAP2	2.134	0.0199	CDK5 regulatory subunit associated protein 2	Cytoplasm	other
141235	DNAAF5	2.132	0.0408	dynein, axonemal, assembly factor 5	Cytoplasm	other
172753	SPHKAP	2.132	0.0113	SPHK1 interactor, AKAP domain containing	Cytoplasm	other			*
181759	ZNF679	2.132	0.00454	zinc finger protein 679	Other	other
150996	NDUFA13	2.131	0.0105	NADH dehydrogenase (ubiquinone) 1 alpha subcomplex, 13	Cytoplasm	enzyme		*
188454	TRMU	2.131	0.0256	tRNA 5-methylaminomethyl-2-thiouridylate methyltransferase	Cytoplasm	enzyme		*
136269	NTMT1	2.128	0.00605	N-terminal Xaa-Pro-Lys N-methyltransferase 1	Nucleus	enzyme
171398	SEC23B	2.124	0.0414	Sec23 homolog B (S. cerevisiae)	Extracellular Space	transporter
154914	THNSL2	2.121	0.018	threonine synthase-like 2 (S. cerevisiae)	Other	other
208243	LONP2	2.118	0.00503	lon peptidase 2, peroxisomal	Cytoplasm	peptidase
160430	SFXN1	2.113	0.00144	sideroflexin 1	Cytoplasm	transporter
210481	GGA2	2.112	0.0189	golgi-associated, gamma adaptin ear containing, ARF binding protein 2	Cytoplasm	transporter
120483	MACROD1	2.112	0.00955	MACRO domain containing 1	Cytoplasm	enzyme		*
164558	ASMTL	2.107	0.0278	acetylserotonin O-methyltransferase-like	Cytoplasm	enzyme
226439	PPARA	2.103	0.0329	peroxisome proliferator-activated receptor alpha	Nucleus	ligand-dependent nuclear receptor			*
130113	RBM26	2.094	0.033	RNA binding motif protein 26	Other	other		*
158049	VWA8	2.091	0.0452	von Willebrand factor A domain containing 8	Other	other
149342	DHX29	2.089	0.042	DEAH (Asp-Glu-Ala-His) box polypeptide 29	Cytoplasm	enzyme
158554	MSANTD2	2.082	0.0445	Myb/SANT-like DNA-binding domain containing 2	Other	other
166314	PRPF19	2.08	0.0371	pre-mRNA processing factor 19	Nucleus	other
119131	CSTF2T	2.079	0.0337	cleavage stimulation factor, 3' pre-RNA, subunit 2, 64kDa, tau variant	Nucleus	other
165901	SEMA5A	2.077	0.0256	sema domain, seven thrombospondin repeats (type 1 and type 1-like), transmembrane domain (TM) and short cytoplasmic domain, (semaphorin) 5A	Plasma Membrane	transmembrane receptor
182184	ARIH1	2.075	0.017	ariadne RBR E3 ubiquitin protein ligase 1	Cytoplasm	enzyme
194980	PNPO	2.068	0.0247	pyridoxamine 5'-phosphate oxidase	Cytoplasm	enzyme		*
205672	METTL2A	2.065	0.0158	methyltransferase like 2A	Other	enzyme
148630	AGT	2.06	0.0365	angiotensinogen (serpin peptidase inhibitor, clade A, member 8)	Extracellular Space	growth factor
113536	PPIF	2.058	0.00426	peptidylprolyl isomerase F	Cytoplasm	enzyme
217468	VPRBP	2.058	0.0336	Vpr (HIV-1) binding protein	Nucleus	other
213958	UQCRC1	2.054	0.032	ubiquinol-cytochrome c reductase core protein I	Cytoplasm	enzyme		*
205229	SMPD1	2.053	0.0309	sphingomyelin phosphodiesterase 1, acid lysosomal	Cytoplasm	enzyme
174119	MT1B	2.052	0.000376	metallothionein 1B	Cytoplasm	other
144733	ASPG	2.048	0.011	asparaginase	Other	enzyme			*
116454	ZNF708	2.044	0.00685	zinc finger protein 708	Nucleus	other
179150	TNIP1	2.042	0.0175	TNFAIP3 interacting protein 1	Nucleus	other
101404	CCDC58	2.041	0.00445	coiled-coil domain containing 58	Cytoplasm	other
141154	SPTB	2.041	0.0126	spectrin, beta, erythrocytic	Plasma Membrane	other
164480	PCYT2	2.039	0.0248	phosphate cytidylyltransferase 2, ethanolamine	Cytoplasm	enzyme
164386	HIRIP3	2.03	0.0277	HIRA interacting protein 3	Nucleus	other
101693	DDX23	2.023	0.0221	DEAD (Asp-Glu-Ala-Asp) box polypeptide 23	Nucleus	enzyme
220850	PMF1/PMF1-BGLAP	2.023	0.0323	polyamine-modulated factor 1	Nucleus	transcription regulator
144256	ATIC	2.021	0.0143	5-aminoimidazole-4-carboxamide ribonucleotide formyltransferase/IMP cyclohydrolase	Cytoplasm	enzyme
218680	FBXO32	2.019	0.0401	F-box protein 32	Cytoplasm	enzyme
112346	BCS1L	2.015	0.0168	BC1 (ubiquinol-cytochrome c reductase) synthesis-like	Cytoplasm	other
163416	ATP5H	2.011	0.015	ATP synthase, H+ transporting, mitochondrial Fo complex, subunit d	Cytoplasm	enzyme
182305	MT1A	2.011	0.00965	metallothionein 1A	Cytoplasm	other
114701	RAB28	2.011	0.0413	RAB28, member RAS oncogene family	Plasma Membrane	enzyme
102338	ZNF117	2.011	0.0119	zinc finger protein 117	Nucleus	transcription regulator		*
207155	MRPL24	2.009	0.00538	mitochondrial ribosomal protein L24	Cytoplasm	other		*
170354	MRPS18A	2	0.0185	mitochondrial ribosomal protein S18A	Cytoplasm	other
145893	UBE3B	1.996	0.0382	ubiquitin protein ligase E3B	Extracellular Space	enzyme
183186	NDUFV1	1.994	0.038	NADH dehydrogenase (ubiquinone) flavoprotein 1, 51kDa	Cytoplasm	enzyme	*
172064	PHPT1	1.989	0.0122	phosphohistidine phosphatase 1	Cytoplasm	phosphatase		*
128456	ZNF675	1.987	0.00229	zinc finger protein 675	Nucleus	transcription regulator
150254	MSRB2	1.984	0.00874	methionine sulfoxide reductase B2	Nucleus	transcription regulator
177585	RIN3	1.98	0.0221	Ras and Rab interactor 3	Cytoplasm	other
232576	LYNX1	1.978	0.0494	Ly6/neurotoxin 1	Plasma Membrane	transporter
102137	RSC1A1	1.974	0.0436	regulatory solute carrier protein, family 1, member 1	Nucleus	other
160922	SMIM11	1.974	0.0149	small integral membrane protein 11	Plasma Membrane	other
169278	DNAJA3	1.971	0.00728	DnaJ (Hsp40) homolog, subfamily A, member 3	Cytoplasm	other
133539	PGBD5	1.971	0.0398	piggyBac transposable element derived 5	Other	other
126588	ZNF493	1.971	0.0281	zinc finger protein 493	Nucleus	other		*
138024	FGF12	1.966	0.0288	fibroblast growth factor 12	Extracellular Space	other			*
187471	OMA1	1.962	7.12e-05	OMA1 zinc metallopeptidase	Cytoplasm	peptidase		*
122698	PITPNB	1.962	0.0391	phosphatidylinositol transfer protein, beta	Cytoplasm	transporter		*
212759	GPI	1.96	0.0186	glucose-6-phosphate isomerase	Extracellular Space	enzyme
108934	SOCS2	1.953	0.00949	suppressor of cytokine signaling 2	Cytoplasm	other		*
183456	SRSF4	1.945	0.0118	serine/arginine-rich splicing factor 4	Nucleus	other
200759	ZNF701	1.944	0.0273	zinc finger protein 701	Nucleus	other
183441	MSI2	1.942	0.00772	musashi RNA-binding protein 2	Cytoplasm	other			*
190612	TCF25	1.942	0.0253	transcription factor 25 (basic helix-loop-helix)	Nucleus	transcription regulator		*
100510	JAM3	1.94	0.0217	junctional adhesion molecule 3	Plasma Membrane	other		*
131891	NHSL1	1.935	0.0499	NHS-like 1	Other	other		*
150510	ILKAP	1.934	0.0023	integrin-linked kinase-associated serine/threonine phosphatase	Cytoplasm	phosphatase
140879	PLGRKT	1.933	0.0332	plasminogen receptor, C-terminal lysine transmembrane protein	Cytoplasm	other
134130	MRPL35	1.928	0.0208	mitochondrial ribosomal protein L35	Cytoplasm	other
171509	PDHB	1.922	0.0266	pyruvate dehydrogenase (lipoamide) beta	Cytoplasm	enzyme	*
172944	TMEM140	1.922	0.0128	transmembrane protein 140	Other	other		*	*
100398	ZNF844	1.919	0.0437	zinc finger protein 844	Other	other		*
198405	AP1G1	1.915	0.0402	adaptor-related protein complex 1, gamma 1 subunit	Cytoplasm	transporter
230336	KLHL36	1.913	0.0392	kelch-like family member 36	Cytoplasm	other			*
109887	PUF60	1.91	0.0332	poly-U binding splicing factor 60KDa	Nucleus	other
219323	SRSF7	1.9	0.0128	serine/arginine-rich splicing factor 7	Nucleus	other
135372	COX7A2	1.899	0.0139	cytochrome c oxidase subunit VIIa polypeptide 2 (liver)	Cytoplasm	enzyme
173915	DCUN1D2	1.898	0.00142	DCN1, defective in cullin neddylation 1, domain containing 2	Other	other			*
109289	GRPEL1	1.896	0.0288	GrpE-like 1, mitochondrial (E. coli)	Cytoplasm	other
213046	HSD17B8	1.895	0.0301	hydroxysteroid (17-beta) dehydrogenase 8	Cytoplasm	enzyme
118791	ZNF253	1.894	0.00852	zinc finger protein 253	Nucleus	transcription regulator
118733	CADM1	1.889	0.0453	cell adhesion molecule 1	Plasma Membrane	other			*
179020	WDR54	1.888	0.0413	WD repeat domain 54	Other	other
164864	ACOT11	1.887	0.0159	acyl-CoA thioesterase 11	Cytoplasm	enzyme			*
162138	SMARCA5	1.887	0.0456	SWI/SNF related, matrix associated, actin dependent regulator of chromatin, subfamily a, member 5	Nucleus	transcription regulator		*
196815	FBXO39	1.886	0.0418	F-box protein 39	Other	other
203828	SEPHS2	1.884	0.0482	selenophosphate synthetase 2	Other	enzyme
188604	WDR73	1.884	0.00815	WD repeat domain 73	Extracellular Space	other
138157	APOBEC2	1.882	0.0485	apolipoprotein B mRNA editing enzyme, catalytic polypeptide-like 2	Other	enzyme		*	*
203695	CTSD	1.882	0.0277	cathepsin D	Cytoplasm	peptidase		*
175097	AKAP1	1.881	0.00252	A kinase (PRKA) anchor protein 1	Cytoplasm	other		*
227956	MT1JP	1.881	0.00388	metallothionein 1J, pseudogene	Other	other
113507	DIS3L	1.873	0.0391	DIS3 like exosome 3'-5' exoribonuclease	Cytoplasm	enzyme
150921	POLD2	1.86	0.000445	polymerase (DNA directed), delta 2, accessory subunit	Nucleus	enzyme
177061	TIMM50	1.86	0.00944	translocase of inner mitochondrial membrane 50 homolog (S. cerevisiae)	Cytoplasm	phosphatase		*
232233	C10orf71	1.852	0.0182	chromosome 10 open reading frame 71	Other	other		*
115339	C1orf123	1.849	0.0226	chromosome 1 open reading frame 123	Cytoplasm	other
225926	ANKHD1/ANKHD1-EIF4EBP3	1.847	0.0497	ankyrin repeat and KH domain containing 1	Other	other
176658	MGEA5	1.847	0.000109	meningioma expressed antigen 5 (hyaluronidase)	Cytoplasm	enzyme		*
210989	LMNA	1.846	0.00871	lamin A/C	Nucleus	other
177808	PHKG2	1.839	0.0209	phosphorylase kinase, gamma 2 (testis)	Cytoplasm	kinase
185021	WDR92	1.836	0.0238	WD repeat domain 92	Other	other
187818	ROGDI	1.835	0.0196	rogdi homolog	Nucleus	other
111724	PNMA6A	1.832	0.00529	paraneoplastic Ma antigen family member 6A	Other	other
107517	HMGCL	1.829	0.0234	3-hydroxymethyl-3-methylglutaryl-CoA lyase	Cytoplasm	enzyme
211722	ZNF676	1.827	0.0176	zinc finger protein 676	Nucleus	other
182482	P4HA2	1.826	0.0116	prolyl 4-hydroxylase, alpha polypeptide II	Cytoplasm	transporter			*
208372	PNPT1	1.824	0.0409	polyribonucleotide nucleotidyltransferase 1	Cytoplasm	enzyme
129575	PPP1R12B	1.819	0.0242	protein phosphatase 1, regulatory subunit 12B	Cytoplasm	phosphatase			*
136220	MRPL12	1.816	0.0161	mitochondrial ribosomal protein L12	Cytoplasm	other		*
116825	PKIG	1.815	0.0399	protein kinase (cAMP-dependent, catalytic) inhibitor gamma	Other	other
137101	ZNF791	1.814	0.0105	zinc finger protein 791	Other	other
213674	CACNB2	1.809	0.0481	calcium channel, voltage-dependent, beta 2 subunit	Plasma Membrane	ion channel
162176	BLVRB	1.807	0.0214	biliverdin reductase B	Cytoplasm	enzyme		*
219405	ERC1	1.805	0.0416	ELKS/RAB6-interacting/CAST family member 1	Cytoplasm	other		*
161042	GALNT9	1.799	0.0204	polypeptide N-acetylgalactosaminyltransferase 9	Cytoplasm	enzyme
102415	LOC400682	1.797	0.0188	zinc finger protein 100-like	Other	other
208373	SNF8	1.795	0.0206	SNF8, ESCRT-II complex subunit	Cytoplasm	enzyme		*
116295	ZNF860	1.793	0.0129	zinc finger protein 860	Other	other
229147	NPM1P22	1.79	0.0483	nucleophosmin 1 (nucleolar phosphoprotein B23, numatrin) pseudogene 22	Other	other
146111	PACSIN1	1.787	0.0438	protein kinase C and casein kinase substrate in neurons 1	Cytoplasm	kinase
173362	AKAP8L	1.78	0.045	A kinase (PRKA) anchor protein 8-like	Nucleus	other
131265	HSPE1	1.77	0.0234	heat shock 10kDa protein 1	Cytoplasm	enzyme			*
148303	DHX30	1.765	0.0046	DEAH (Asp-Glu-Ala-His) box helicase 30	Nucleus	enzyme
163994	RBM10	1.76	0.00359	RNA binding motif protein 10	Nucleus	other
151579	ST3GAL1	1.742	0.0322	ST3 beta-galactoside alpha-2,3-sialyltransferase 1	Cytoplasm	enzyme
135772	SLCO4A1	1.741	0.0471	solute carrier organic anion transporter family, member 4A1	Plasma Membrane	transporter		*	*
188263	BAZ1B	1.739	0.0174	bromodomain adjacent to zinc finger domain, 1B	Nucleus	transcription regulator		*
179237	EIF5A	1.731	0.012	eukaryotic translation initiation factor 5A	Cytoplasm	translation regulator		*
199946	N4BP2L2	1.729	0.0418	NEDD4 binding protein 2-like 2	Nucleus	other			*
116882	NFE2L1	1.726	0.0356	nuclear factor, erythroid 2-like 1	Nucleus	transcription regulator
204591	THNSL1	1.723	0.0447	threonine synthase-like 1 (S. cerevisiae)	Nucleus	kinase
120955	PINK1	1.719	0.0389	PTEN induced putative kinase 1	Cytoplasm	kinase		*
116357	ZNF209P	1.717	0.0223	zinc finger protein 209, pseudogene	Other	other
141689	CCND1	1.715	0.0373	cyclin D1	Nucleus	transcription regulator		*
170191	SOD1	1.711	0.00125	superoxide dismutase 1, soluble	Cytoplasm	enzyme
119487	TMEM101	1.71	0.0222	transmembrane protein 101	Extracellular Space	other
135382	RNMTL1	1.708	0.0413	RNA methyltransferase like 1	Cytoplasm	enzyme
130160	SMU1	1.704	0.0461	smu-1 suppressor of mec-8 and unc-52 homolog (C. elegans)	Nucleus	other
131064	ZNF429	1.704	0.00637	zinc finger protein 429	Nucleus	other
163309	FRA10AC1	1.7	0.0474	fragile site, folic acid type, rare, fra(10)(q23.3) or fra(10)(q24.2) candidate 1	Nucleus	other
182113	COG1	1.696	0.0175	component of oligomeric golgi complex 1	Cytoplasm	transporter
210137	IDH3B	1.693	0.00266	isocitrate dehydrogenase 3 (NAD+) beta	Cytoplasm	enzyme		*
232222	GJA10	1.689	0.0414	gap junction protein, alpha 10, 62kDa	Plasma Membrane	transporter
122705	LIAS	1.688	0.0178	lipoic acid synthetase	Cytoplasm	enzyme
190142	TRAPPC11	1.684	0.0488	trafficking protein particle complex 11	Other	other
225552	HEMK1	1.677	0.0265	HemK methyltransferase family member 1	Nucleus	enzyme
175521	TBCE	1.672	0.0379	tubulin folding cofactor E	Cytoplasm	other
198610	COX10	1.671	0.0293	COX10 heme A:farnesyltransferase cytochrome c oxidase assembly factor	Cytoplasm	enzyme
208509	AMT	1.67	0.0185	aminomethyltransferase	Cytoplasm	enzyme		*
117527	ATP6V0E2	1.669	0.0223	ATPase, H+ transporting V0 subunit e2	Cytoplasm	enzyme			*
220525	NOTO	1.663	0.0294	notochord homeobox	Other	other
103703	PHKA1	1.663	0.0125	phosphorylase kinase, alpha 1 (muscle)	Cytoplasm	kinase
191794	IRF2BP2	1.66	0.0359	interferon regulatory factor 2 binding protein 2	Nucleus	transcription regulator
135492	MLX	1.657	0.0344	MLX, MAX dimerization protein	Nucleus	transcription regulator		*	*
150489	SIRT4	1.651	0.0439	sirtuin 4	Cytoplasm	enzyme
194927	UQCR10	1.651	0.00294	ubiquinol-cytochrome c reductase, complex III subunit X	Cytoplasm	enzyme
157804	RBM4B	1.649	0.0352	RNA binding motif protein 4B	Nucleus	other		*
200193	NDUFA8	1.648	0.0373	NADH dehydrogenase (ubiquinone) 1 alpha subcomplex, 8, 19kDa	Cytoplasm	enzyme
128153	COX5B	1.643	0.00958	cytochrome c oxidase subunit Vb	Cytoplasm	enzyme
157518	COX5A	1.641	0.0307	cytochrome c oxidase subunit Va	Cytoplasm	enzyme		*
197063	CRELD1	1.64	0.0234	cysteine-rich with EGF-like domains 1	Other	other		*	*
120803	COX6B1	1.639	0.0296	cytochrome c oxidase subunit VIb polypeptide 1 (ubiquitous)	Cytoplasm	enzyme
172997	EIF4A2P4	1.636	0.047	eukaryotic translation initiation factor 4A2 pseudogene 4	Other	other
149250	ZNF671	1.636	0.0419	zinc finger protein 671	Nucleus	other
214099	RNF123	1.633	0.0316	ring finger protein 123	Cytoplasm	other
215615	UCKL1	1.633	0.00188	uridine-cytidine kinase 1-like 1	Cytoplasm	kinase
216611	MED9	1.631	0.0405	mediator complex subunit 9	Nucleus	other
182917	ZFYVE1	1.631	0.0151	zinc finger, FYVE domain containing 1	Cytoplasm	other
159938	COX4I1	1.626	0.0316	cytochrome c oxidase subunit IV isoform 1	Cytoplasm	enzyme		*
143621	NIT1	1.624	0.0264	nitrilase 1	Cytoplasm	enzyme
105365	STYXL1	1.623	0.0251	serine/threonine/tyrosine interacting-like 1	Cytoplasm	phosphatase		*
129457	NUDT16	1.613	0.0421	nudix (nucleoside diphosphate linked moiety X)-type motif 16	Nucleus	enzyme
128505	MRPL1	1.608	0.00579	mitochondrial ribosomal protein L1	Cytoplasm	other
163165	CHCHD10	1.602	0.000186	coiled-coil-helix-coiled-coil-helix domain containing 10	Cytoplasm	other			*
118485	FAN1	1.598	0.0428	FANCD2/FANCI-associated nuclease 1	Nucleus	enzyme		*	*
195976	BOLA3	1.597	0.00765	bolA family member 3	Other	other
161441	BRD3	1.597	0.0436	bromodomain containing 3	Nucleus	kinase
201079	DLST	1.594	0.0047	dihydrolipoamide S-succinyltransferase (E2 component of 2-oxo-glutarate complex)	Cytoplasm	enzyme		*
136738	TANGO2	1.59	0.00829	transport and golgi organization 2 homolog	Cytoplasm	other
162053	COA4	1.582	0.023	cytochrome c oxidase assembly factor 4 homolog	Other	other
174476	ADCY5	1.577	0.044	adenylate cyclase 5	Plasma Membrane	enzyme
182200	ATP5J2	1.575	0.00531	ATP synthase, H+ transporting, mitochondrial Fo complex, subunit F2	Cytoplasm	transporter		*
143788	TRIM13	1.574	0.0489	tripartite motif containing 13	Cytoplasm	enzyme
129819	ATP5HP3	1.571	0.0118	ATP synthase, H+ transporting, mitochondrial Fo complex, subunit d, pseudogene 3	Other	other
206142	CISD3	1.568	0.0406	CDGSH iron sulfur domain 3	Cytoplasm	other
235487	TALDO1	1.56	0.0414	transaldolase 1	Cytoplasm	enzyme
100641	UQCRQ	1.56	0.0252	ubiquinol-cytochrome c reductase, complex III subunit VII, 9.5kDa	Cytoplasm	enzyme
176233	VPS11	1.556	0.0354	vacuolar protein sorting 11 homolog (S. cerevisiae)	Cytoplasm	transporter
157486	ALKBH4	1.554	0.0319	alkB homolog 4, lysine demthylase	Cytoplasm	enzyme
215702	EML2	1.547	0.0408	echinoderm microtubule associated protein like 2	Cytoplasm	other		*
114623	ILVBL	1.545	0.026	ilvB (bacterial acetolactate synthase)-like	Cytoplasm	enzyme
135630	C11orf49	1.543	0.0304	chromosome 11 open reading frame 49	Nucleus	other		*
193467	LRWD1	1.536	0.0292	leucine-rich repeats and WD repeat domain containing 1	Nucleus	other
147046	NARS	1.535	0.0176	asparaginyl-tRNA synthetase	Cytoplasm	enzyme		*
205054	GPATCH1	1.534	0.0215	G patch domain containing 1	Extracellular Space	other
106172	VPS51	1.531	0.0297	vacuolar protein sorting 51 homolog (S. cerevisiae)	Cytoplasm	other
152515	TBRG4	1.523	0.00197	transforming growth factor beta regulator 4	Cytoplasm	other		*
224882	ALDH4A1	1.518	0.0338	aldehyde dehydrogenase 4 family, member A1	Cytoplasm	enzyme	*	*
189428	PALM2-AKAP2	1.513	0.0133	PALM2-AKAP2 readthrough	Other	other
111409	RPS27A	1.51	0.0463	ribosomal protein S27a	Cytoplasm	other			*
199364	DDX28	1.508	0.0328	DEAD (Asp-Glu-Ala-Asp) box polypeptide 28	Nucleus	enzyme
235713	ALG1L	-1.501	0.0335	ALG1, chitobiosyldiphosphodolichol beta-mannosyltransferase-like	Other	other
137383	ZCWPW1	-1.502	0.0196	zinc finger, CW type with PWWP domain 1	Other	other
705226	COX6A1	-1.508	0.0323	cytochrome c oxidase subunit VIa polypeptide 1	Cytoplasm	enzyme
135397	LINC00152	-1.508	0.00894	long intergenic non-protein coding RNA 152	Other	other
118549	MOBP	-1.511	0.0486	myelin-associated oligodendrocyte basic protein	Cytoplasm	other
121179	MYH10	-1.511	0.0277	myosin, heavy chain 10, non-muscle	Cytoplasm	other
165594	COQ10A	-1.517	0.025	coenzyme Q10A	Cytoplasm	other		*
120568	DDAH2	-1.529	0.025	dimethylarginine dimethylaminohydrolase 2	Cytoplasm	enzyme		*
106095	NHP2	-1.531	0.00399	NHP2 ribonucleoprotein	Nucleus	other
112886	CDON	-1.533	0.00611	cell adhesion associated, oncogene regulated	Plasma Membrane	other
121323	SMARCE1	-1.535	0.00281	SWI/SNF related, matrix associated, actin dependent regulator of chromatin, subfamily e, member 1	Nucleus	transcription regulator		*
171228	VKORC1	-1.536	0.0121	vitamin K epoxide reductase complex, subunit 1	Cytoplasm	enzyme
191350	LIMK1	-1.537	0.0221	LIM domain kinase 1	Cytoplasm	kinase
121402	ADIRF	-1.538	0.0414	adipogenesis regulatory factor	Nucleus	other
149738	CASZ1	-1.54	0.0418	castor zinc finger 1	Nucleus	enzyme
141960	SSNA1	-1.541	0.0296	Sjogren syndrome nuclear autoantigen 1	Cytoplasm	other		*
154454	XRCC1	-1.542	0.037	X-ray repair complementing defective repair in Chinese hamster cells 1	Nucleus	other
202512	TBC1D1	-1.546	0.0338	TBC1 (tre-2/USP6, BUB2, cdc16) domain family, member 1	Nucleus	other
217706	UBA52	-1.546	0.0392	ubiquitin A-52 residue ribosomal protein fusion product 1	Cytoplasm	enzyme
199586	ATP1B1	-1.551	0.0373	ATPase, Na+/K+ transporting, beta 1 polypeptide	Plasma Membrane	transporter		*
231268	EME2	-1.553	0.0305	essential meiotic structure-specific endonuclease subunit 2	Other	other
212382	MBOAT7	-1.553	0.00349	membrane bound O-acyltransferase domain containing 7	Plasma Membrane	other
152735	MPP2	-1.553	0.0114	membrane protein, palmitoylated 2 (MAGUK p55 subfamily member 2)	Plasma Membrane	kinase			*
701848	NOMO1 (includes others)	-1.553	0.0291	NODAL modulator 1	Plasma Membrane	other
185698	CIC	-1.561	0.0381	capicua transcriptional repressor	Other	other
143109	NLE1	-1.563	0.0141	notchless homolog 1 (Drosophila)	Nucleus	enzyme
157408	KCNV2	-1.564	0.0141	potassium channel, voltage gated modifier subfamily V, member 2	Plasma Membrane	ion channel
235197	STOM	-1.564	0.00691	stomatin	Plasma Membrane	other
118696	TMEM86B	-1.568	0.0142	transmembrane protein 86B	Cytoplasm	enzyme
203777	NOX4	-1.569	0.0302	NADPH oxidase 4	Cytoplasm	enzyme		*
121285	PSMG4	-1.573	0.0274	proteasome (prosome, macropain) assembly chaperone 4	Other	transcription regulator
228345	C10orf105	-1.576	0.0232	chromosome 10 open reading frame 105	Other	other
129788	ALG5	-1.583	0.0445	ALG5, dolichyl-phosphate beta-glucosyltransferase	Cytoplasm	enzyme
219934	ARMCX6	-1.583	0.024	armadillo repeat containing, X-linked 6	Other	other
157022	PLAC8	-1.587	0.0454	placenta-specific 8	Nucleus	other
163551	PNKD	-1.587	0.0151	paroxysmal nonkinesigenic dyskinesia	Nucleus	other
212790	CDC16	-1.599	0.0468	cell division cycle 16	Nucleus	other
157517	CTDSP1	-1.6	0.0484	CTD (carboxy-terminal domain, RNA polymerase II, polypeptide A) small phosphatase 1	Nucleus	phosphatase
131079	LINC00307	-1.602	0.0213	long intergenic non-protein coding RNA 307	Other	other
183205	FUT1	-1.603	0.0354	fucosyltransferase 1 (galactoside 2-alpha-L-fucosyltransferase, H blood group)	Cytoplasm	enzyme
206815	PGPEP1	-1.605	0.00948	pyroglutamyl-peptidase I	Cytoplasm	peptidase
145191	STMN3	-1.605	0.048	stathmin-like 3	Nucleus	other
125981	PIAS2	-1.606	0.00781	protein inhibitor of activated STAT, 2	Nucleus	transcription regulator		*
159381	SLC25A15	-1.606	0.00467	solute carrier family 25 (mitochondrial carrier; ornithine transporter) member 15	Cytoplasm	transporter
146904	LDLRAP1	-1.607	0.0112	low density lipoprotein receptor adaptor protein 1	Cytoplasm	transporter		*
115648	RBM27	-1.607	0.0435	RNA binding motif protein 27	Nucleus	other
194326	PDGFA	-1.608	0.0323	platelet-derived growth factor alpha polypeptide	Extracellular Space	growth factor
184544	YPEL1	-1.612	0.0202	yippee-like 1	Nucleus	enzyme
109390	SETDB1	-1.615	0.022	SET domain, bifurcated 1	Nucleus	enzyme
188689	ARID1A	-1.616	0.0474	AT rich interactive domain 1A (SWI-like)	Nucleus	transcription regulator		*
140664	SUV39H1	-1.616	0.0249	suppressor of variegation 3-9 homolog 1 (Drosophila)	Nucleus	enzyme
124418	ANKRD6	-1.622	0.0436	ankyrin repeat domain 6	Nucleus	transcription regulator
220606	PIGB	-1.628	0.0274	phosphatidylinositol glycan anchor biosynthesis, class B	Cytoplasm	enzyme
106374	HMGB3P27	-1.634	0.0218	high mobility group box 3 pseudogene 27	Other	other
225189	SHISA5	-1.634	0.00701	shisa family member 5	Nucleus	other			*
234980	OR7E156P	-1.639	0.0373	olfactory receptor, family 7, subfamily E, member 156 pseudogene	Other	other
230092	ENDOV	-1.64	0.0297	endonuclease V	Cytoplasm	enzyme
133013	CHST4	-1.641	0.0386	carbohydrate (N-acetylglucosamine 6-O) sulfotransferase 4	Cytoplasm	enzyme
174684	UBE2Z	-1.643	0.0295	ubiquitin-conjugating enzyme E2Z	Other	other		*
207412	P2RY10	-1.644	0.0132	purinergic receptor P2Y, G-protein coupled, 10	Plasma Membrane	G-protein coupled receptor
189372	CNGA1	-1.646	0.00147	cyclic nucleotide gated channel alpha 1	Plasma Membrane	ion channel
218252	ZNF321P	-1.657	0.0253	zinc finger protein 321, pseudogene	Other	other
158875	MAN1A1	-1.658	0.0481	mannosidase, alpha, class 1A, member 1	Cytoplasm	enzyme
133162	PTGDS	-1.663	0.017	prostaglandin D2 synthase 21kDa (brain)	Cytoplasm	enzyme			*
120322	STK4	-1.663	0.0422	serine/threonine kinase 4	Cytoplasm	kinase
110198	NAT6	-1.668	0.0243	N-acetyltransferase 6 (GCN5-related)	Cytoplasm	other
161534	PSD4	-1.668	0.0172	pleckstrin and Sec7 domain containing 4	Cytoplasm	other
164920	CROCC	-1.671	0.0458	ciliary rootlet coiled-coil, rootletin	Plasma Membrane	other
226410	DNAH3	-1.671	0.0152	dynein, axonemal, heavy chain 3	Extracellular Space	enzyme
185142	CRMP1	-1.679	0.0447	collapsin response mediator protein 1	Cytoplasm	enzyme
181154	LRP2BP	-1.679	0.0431	LRP2 binding protein	Cytoplasm	other
150701	CASP5	-1.682	0.0483	caspase 5, apoptosis-related cysteine peptidase	Cytoplasm	peptidase
106022	GTF3A	-1.684	0.0406	general transcription factor IIIA	Nucleus	transcription regulator		*
136601	2015-03-09	-1.69	0.0229	membrane-associated ring finger (C3HC4) 9	Cytoplasm	other
208223	C9orf69	-1.695	0.0129	chromosome 9 open reading frame 69	Other	other
165738	DHRS12	-1.695	0.0361	dehydrogenase/reductase (SDR family) member 12	Nucleus	other
114367	CCSER2	-1.696	0.00266	coiled-coil serine-rich protein 2	Other	other
215540	RIIAD1	-1.702	0.0491	regulatory subunit of type II PKA R-subunit (RIIa) domain containing 1	Other	other
119078	NUGGC	-1.707	0.0436	nuclear GTPase, germinal center associated	Nucleus	other
110460	SESTD1	-1.711	0.0269	SEC14 and spectrin domains 1	Extracellular Space	other
127803	PLEKHA5	-1.714	0.0212	pleckstrin homology domain containing, family A member 5	Cytoplasm	other
149793	TPST2	-1.717	0.0107	tyrosylprotein sulfotransferase 2	Cytoplasm	enzyme		*
144571	ZDHHC8	-1.717	0.0223	zinc finger, DHHC-type containing 8	Cytoplasm	enzyme
126119	APOL2	-1.72	0.0461	apolipoprotein L, 2	Cytoplasm	other
112430	ZNF358	-1.721	0.0145	zinc finger protein 358	Nucleus	other
139177	LOC81691	-1.722	0.0113	exonuclease NEF-sp	Nucleus	enzyme
102355	FAM156A/FAM156B	-1.726	0.0357	family with sequence similarity 156, member A	Nucleus	other
113962	RPGR	-1.738	0.028	retinitis pigmentosa GTPase regulator	Cytoplasm	other
184158	PSMB9	-1.739	0.0176	proteasome (prosome, macropain) subunit, beta type, 9	Cytoplasm	peptidase
120344	TMEM214	-1.743	0.0112	transmembrane protein 214	Extracellular Space	other
407434	TMEM63B	-1.744	0.0319	transmembrane protein 63B	Other	other
197166	SBF2	-1.748	0.0446	SET binding factor 2	Cytoplasm	other
143121	DRAP1	-1.749	0.0422	DR1-associated protein 1 (negative cofactor 2 alpha)	Nucleus	transcription regulator
200105	DISP2	-1.754	0.0264	dispatched homolog 2 (Drosophila)	Plasma Membrane	other
177864	IFI27L2	-1.755	0.0425	interferon, alpha-inducible protein 27-like 2	Other	other			*
120209	EIF4E2	-1.765	0.00673	eukaryotic translation initiation factor 4E family member 2	Cytoplasm	translation regulator
185016	TMEM220	-1.766	0.0213	transmembrane protein 220	Other	other
112045	BMP8B	-1.767	0.0024	bone morphogenetic protein 8b	Extracellular Space	growth factor
198067	LRR1	-1.767	0.0259	leucine rich repeat protein 1	Other	enzyme
621090	LOC284009	-1.768	0.0247	uncharacterized LOC284009	Other	other
110387	MSRB3	-1.771	0.0202	methionine sulfoxide reductase B3	Cytoplasm	other
198350	UBAP2	-1.778	0.0494	ubiquitin associated protein 2	Cytoplasm	other		*
123084	CYP4X1	-1.78	0.0103	cytochrome P450, family 4, subfamily X, polypeptide 1	Cytoplasm	enzyme
196199	AFP	-1.786	0.0362	alpha-fetoprotein	Extracellular Space	transporter
171438	TMEM179B	-1.794	0.0456	transmembrane protein 179B	Other	other
213786	LONRF2	-1.806	0.05	LON peptidase N-terminal domain and ring finger 2	Other	other
182595	BTBD6	-1.807	0.00989	BTB (POZ) domain containing 6	Other	other
182568	LRRC16B	-1.809	0.0236	leucine rich repeat containing 16B	Other	other
179254	SNX11	-1.812	0.0492	sorting nexin 11	Cytoplasm	transporter
178298	MCFD2	-1.814	0.0486	multiple coagulation factor deficiency 2	Cytoplasm	other			*
156519	CLDN4	-1.818	0.0328	claudin 4	Plasma Membrane	transmembrane receptor
176279	PPP1R14A	-1.823	0.000975	protein phosphatase 1, regulatory (inhibitor) subunit 14A	Cytoplasm	phosphatase
207163	ITLN1	-1.826	0.018	intelectin 1 (galactofuranose binding)	Plasma Membrane	other
137986	IL13RA1	-1.829	0.0261	interleukin 13 receptor, alpha 1	Plasma Membrane	transmembrane receptor
186009	IL1R2	-1.833	0.0447	interleukin 1 receptor, type II	Plasma Membrane	transmembrane receptor
127667	LDB2	-1.838	0.0386	LIM domain binding 2	Nucleus	transcription regulator			*
118556	SORCS2	-1.838	0.0235	sortilin-related VPS10 domain containing receptor 2	Plasma Membrane	transporter
185114	TEAD2	-1.838	0.0394	TEA domain family member 2	Nucleus	transcription regulator		*
177124	TNFAIP8L1	-1.838	0.00964	tumor necrosis factor, alpha-induced protein 8-like 1	Cytoplasm	other
130055	TCEAL7	-1.839	0.0066	transcription elongation factor A (SII)-like 7	Nucleus	transcription regulator
192265	BIK	-1.845	0.0057	BCL2-interacting killer (apoptosis-inducing)	Cytoplasm	other
164313	SLC4A2	-1.847	0.0493	solute carrier family 4 (anion exchanger), member 2	Plasma Membrane	transporter
708291	STRA13	-1.849	0.0122	stimulated by retinoic acid 13	Nucleus	other
198553	AMN	-1.85	0.0207	amnion associated transmembrane protein	Plasma Membrane	other
181412	UNC79	-1.85	0.045	unc-79 homolog (C. elegans)	Other	other
230399	BANP	-1.852	0.0458	BTG3 associated nuclear protein	Nucleus	other
110608	IFFO2	-1.852	0.0268	intermediate filament family orphan 2	Other	other
149847	SDCCAG3	-1.86	0.0207	serologically defined colon cancer antigen 3	Cytoplasm	other
115399	ZNF395	-1.861	0.00522	zinc finger protein 395	Cytoplasm	other
152323	TLX3	-1.865	0.0388	T-cell leukemia homeobox 3	Nucleus	transcription regulator
194709	FFAR1	-1.868	0.0191	free fatty acid receptor 1	Plasma Membrane	G-protein coupled receptor
135234	CRIP1	-1.87	0.00241	cysteine-rich protein 1 (intestinal)	Cytoplasm	other
194134	LYN	-1.87	0.0298	LYN proto-oncogene, Src family tyrosine kinase	Cytoplasm	kinase
190073	HIST1H2BK	-1.872	0.00597	histone cluster 1, H2bk	Nucleus	other			*
170412	COMTD1	-1.873	0.00407	catechol-O-methyltransferase domain containing 1	Plasma Membrane	enzyme		*
201343	UBAC2	-1.873	0.0469	UBA domain containing 2	Cytoplasm	enzyme		*
217646	CEP128	-1.878	0.0382	centrosomal protein 128kDa	Cytoplasm	other
141564	LINC00574	-1.878	0.0192	long intergenic non-protein coding RNA 574	Other	other
162941	ZDHHC24	-1.88	0.0095	zinc finger, DHHC-type containing 24	Plasma Membrane	other
206372	VASH1	-1.883	0.0166	vasohibin 1	Extracellular Space	other			*
135917	2015-09-04	-1.887	0.00356	septin 4	Cytoplasm	enzyme
134135	SYNE4	-1.888	0.0316	spectrin repeat containing, nuclear envelope family member 4	Nucleus	other
157271	FMO2	-1.893	0.0251	flavin containing monooxygenase 2 (non-functional)	Cytoplasm	enzyme
126517	NOTCH1	-1.893	0.0192	notch 1	Plasma Membrane	transcription regulator
136978	ADAMTS5	-1.897	0.0123	ADAM metallopeptidase with thrombospondin type 1 motif, 5	Extracellular Space	peptidase
716249	ERICH1	-1.9	0.00746	glutamate-rich 1	Other	other
141639	KRT16	-1.9	0.0268	keratin 16, type I	Cytoplasm	other
142039	PARP6	-1.904	0.0388	poly (ADP-ribose) polymerase family, member 6	Other	other
117537	SASH1	-1.904	0.0233	SAM and SH3 domain containing 1	Extracellular Space	other			*
175647	SLC20A1	-1.906	0.0479	solute carrier family 20 (phosphate transporter), member 1	Plasma Membrane	transporter		*
205035	STIM2	-1.906	0.0389	stromal interaction molecule 2	Plasma Membrane	transporter
121944	CALHM2	-1.907	0.0307	calcium homeostasis modulator 2	Other	other			*
110058	OR2Y1	-1.912	0.0443	olfactory receptor, family 2, subfamily Y, member 1	Plasma Membrane	G-protein coupled receptor
170515	OR6Y1	-1.913	0.0347	olfactory receptor, family 6, subfamily Y, member 1	Plasma Membrane	G-protein coupled receptor
127721	TFCP2L1	-1.913	0.0293	transcription factor CP2-like 1	Nucleus	transcription regulator
107546	KDELR3	-1.917	0.0205	KDEL (Lys-Asp-Glu-Leu) endoplasmic reticulum protein retention receptor 3	Cytoplasm	transporter		*
100983	NAALADL2	-1.917	0.0419	N-acetylated alpha-linked acidic dipeptidase-like 2	Other	other
182449	TMEM132A	-1.917	0.0464	transmembrane protein 132A	Cytoplasm	other
158962	OR5K1	-1.922	0.0325	olfactory receptor, family 5, subfamily K, member 1	Plasma Membrane	G-protein coupled receptor
120135	PTPRH	-1.922	0.0404	protein tyrosine phosphatase, receptor type, H	Plasma Membrane	phosphatase
100259	AGBL5	-1.925	0.00615	ATP/GTP binding protein-like 5	Cytoplasm	peptidase
151439	LIMK2	-1.931	0.0209	LIM domain kinase 2	Cytoplasm	kinase		*
101116	NUP54	-1.932	0.0118	nucleoporin 54kDa	Nucleus	transporter
136272	CCDC7	-1.934	0.016	coiled-coil domain containing 7	Other	other
194015	TCF3	-1.935	0.0385	transcription factor 3	Nucleus	transcription regulator
187852	HLA-DPB1	-1.936	0.0323	major histocompatibility complex, class II, DP beta 1	Plasma Membrane	transmembrane receptor
208730	PLAC9	-1.942	0.0139	placenta-specific 9	Other	other
138921	ACTB	-1.946	0.0379	actin, beta	Cytoplasm	other			*
206071	MAPK12	-1.947	0.0308	mitogen-activated protein kinase 12	Cytoplasm	kinase			*
224753	SLC4A5	-1.947	0.0251	solute carrier family 4 (sodium bicarbonate cotransporter), member 5	Plasma Membrane	transporter
197061	CASP4	-1.95	0.0221	caspase 4, apoptosis-related cysteine peptidase	Cytoplasm	peptidase
105627	ERBB2	-1.952	0.046	erb-b2 receptor tyrosine kinase 2	Plasma Membrane	kinase
135915	FOXA2	-1.954	0.0293	forkhead box A2	Nucleus	transcription regulator
220796	KDELR2	-1.955	0.0186	KDEL (Lys-Asp-Glu-Leu) endoplasmic reticulum protein retention receptor 2	Cytoplasm	other
105728	HMGA2	-1.956	0.0165	high mobility group AT-hook 2	Nucleus	enzyme
138876	ZNF185	-1.962	0.0175	zinc finger protein 185 (LIM domain)	Plasma Membrane	other
154366	LEFTY2	-1.963	0.00187	left-right determination factor 2	Extracellular Space	growth factor
165852	ZSCAN5A	-1.963	0.0375	zinc finger and SCAN domain containing 5A	Nucleus	transcription regulator
110557	FXYD6	-1.965	0.0343	FXYD domain containing ion transport regulator 6	Plasma Membrane	ion channel			*
216137	ATXN7L3	-1.97	0.019	ataxin 7-like 3	Nucleus	transcription regulator
121526	YDJC	-1.97	0.0419	YdjC homolog (bacterial)	Other	other
111427	OVGP1	-1.971	0.0232	oviductal glycoprotein 1, 120kDa	Extracellular Space	enzyme
171807	SLC13A4	-1.972	0.0416	solute carrier family 13 (sodium/sulfate symporter), member 4	Plasma Membrane	transporter
108880	ADGRA2	-1.974	0.019	adhesion G protein-coupled receptor A2	Plasma Membrane	G-protein coupled receptor
111620	DIO1	-1.975	0.0255	deiodinase, iodothyronine, type I	Cytoplasm	enzyme
174927	CMTM8	-1.979	0.0275	CKLF-like MARVEL transmembrane domain containing 8	Extracellular Space	cytokine
161216	BAIAP2	-1.981	0.0432	BAI1-associated protein 2	Plasma Membrane	kinase			*
140390	DUOXA2	-1.986	0.0311	dual oxidase maturation factor 2	Cytoplasm	other
221853	SRP72	-1.986	0.0371	signal recognition particle 72kDa	Nucleus	kinase
228935	RC3H2	-1.989	0.0227	ring finger and CCCH-type domains 2	Plasma Membrane	enzyme
210840	DHX9	-1.991	0.0432	DEAH (Asp-Glu-Ala-His) box helicase 9	Nucleus	enzyme		*
502035	KRTAP10-12	-1.994	0.0479	keratin associated protein 10-12	Other	other
204556	KLHL40	-2	0.00866	kelch-like family member 40	Other	other
157195	KRT1	-2.003	0.0378	keratin 1, type II	Cytoplasm	other
170337	VEGFC	-2.003	0.00977	vascular endothelial growth factor C	Extracellular Space	growth factor		*
217622	MASP1	-2.008	0.0339	mannan-binding lectin serine peptidase 1 (C4/C2 activating component of Ra-reactive factor)	Extracellular Space	peptidase			*
170749	TGFB1	-2.01	0.00128	transforming growth factor, beta 1	Extracellular Space	growth factor			*
232187	STARD7-AS1	-2.011	0.02	STARD7 antisense RNA 1	Other	other
111955	NR2F2	-2.013	0.0419	nuclear receptor subfamily 2, group F, member 2	Nucleus	ligand-dependent nuclear receptor
198749	EFNA4	-2.015	0.000764	ephrin-A4	Plasma Membrane	kinase
142959	SSBP3	-2.015	0.0487	single stranded DNA binding protein 3	Nucleus	transcription regulator
165587	LPCAT1	-2.021	0.0491	lysophosphatidylcholine acyltransferase 1	Cytoplasm	enzyme
218040	PARP3	-2.021	0.0474	poly (ADP-ribose) polymerase family, member 3	Nucleus	enzyme
204746	GFRA3	-2.024	0.0426	GDNF family receptor alpha 3	Plasma Membrane	transmembrane receptor
707818	DCN	-2.028	0.0371	decorin	Extracellular Space	other	*
215770	HLA-DMB	-2.03	0.0101	major histocompatibility complex, class II, DM beta	Plasma Membrane	transmembrane receptor
140473	SPRTN	-2.03	0.0454	SprT-like N-terminal domain	Nucleus	other
129247	SLFN11	-2.036	0.0285	schlafen family member 11	Nucleus	enzyme			*
211052	EFHD2	-2.04	0.0168	EF-hand domain family, member D2	Other	other
176234	SLC17A9	-2.04	0.0129	solute carrier family 17 (vesicular nucleotide transporter), member 9	Cytoplasm	other
112710	BTC	-2.043	0.038	betacellulin	Extracellular Space	growth factor
204279	LPCAT3	-2.051	0.0211	lysophosphatidylcholine acyltransferase 3	Plasma Membrane	enzyme		*
228916	LINC00691	-2.052	0.0435	long intergenic non-protein coding RNA 691	Other	other
121335	SLC25A13	-2.053	0.031	solute carrier family 25 (aspartate/glutamate carrier), member 13	Cytoplasm	transporter	*	*
164292	WWTR1	-2.054	0.0408	WW domain containing transcription regulator 1	Nucleus	transcription regulator		*	*
161051	PHF20L1	-2.055	0.0328	PHD finger protein 20-like 1	Other	other
467477	SLX1A/SLX1B	-2.058	0.0132	SLX1 structure-specific endonuclease subunit homolog B (S. cerevisiae)	Other	enzyme
109540	UHRF1BP1L	-2.059	0.0489	UHRF1 binding protein 1-like	Other	other
138615	SEC61A2	-2.06	0.0435	Sec61 alpha 2 subunit (S. cerevisiae)	Cytoplasm	transporter		*
123000	PTCHD2	-2.061	0.0489	patched domain containing 2	Other	other
145550	S100A11	-2.065	0.0137	S100 calcium binding protein A11	Cytoplasm	other
235926	LOXHD1	-2.067	0.00248	lipoxygenase homology domains 1	Extracellular Space	other
116176	MYH3	-2.067	0.0212	myosin, heavy chain 3, skeletal muscle, embryonic	Cytoplasm	enzyme	*
231520	SSSCA1-AS1	-2.067	0.0147	SSSCA1 antisense RNA 1 (head to head)	Other	other
378783	DUSP5P1	-2.068	0.0425	dual specificity phosphatase 5 pseudogene 1	Other	other
198968	RHOH	-2.069	0.0454	ras homolog family member H	Plasma Membrane	enzyme
121062	MTG1	-2.076	0.0302	mitochondrial ribosome-associated GTPase 1	Cytoplasm	enzyme		*
124441	CCM2L	-2.077	0.0255	cerebral cavernous malformation 2-like	Other	other
107802	C9orf116	-2.083	0.027	chromosome 9 open reading frame 116	Other	other
118237	TAF6L	-2.083	0.0374	TAF6-like RNA polymerase II, p300/CBP-associated factor (PCAF)-associated factor, 65kDa	Nucleus	transcription regulator
197801	TSPAN14	-2.087	0.0356	tetraspanin 14	Plasma Membrane	other		*
173568	C17orf62	-2.088	0.00407	chromosome 17 open reading frame 62	Other	other
170312	GPR68	-2.092	0.0199	G protein-coupled receptor 68	Plasma Membrane	G-protein coupled receptor
129260	ID2	-2.094	0.0239	inhibitor of DNA binding 2, dominant negative helix-loop-helix protein	Nucleus	transcription regulator			*
115237	OR1A1	-2.095	0.0184	olfactory receptor, family 1, subfamily A, member 1	Plasma Membrane	G-protein coupled receptor
194080	CHD9	-2.103	0.00506	chromodomain helicase DNA binding protein 9	Cytoplasm	other
232784	LOC285835	-2.105	0.0123	uncharacterized LOC285835	Other	other
176026	MYLK3	-2.105	0.0177	myosin light chain kinase 3	Cytoplasm	kinase			*
214799	OR5B21	-2.108	0.0206	olfactory receptor, family 5, subfamily B, member 21	Plasma Membrane	G-protein coupled receptor
118653	LPIN2	-2.112	0.0378	lipin 2	Nucleus	phosphatase
711142	LINC00870	-2.113	0.0345	long intergenic non-protein coding RNA 870	Other	other
184798	PKNOX2	-2.114	0.0346	PBX/knotted 1 homeobox 2	Nucleus	other
134706	BNC2	-2.116	0.0129	basonuclin 2	Nucleus	other
128756	PTGDR	-2.116	0.0185	prostaglandin D2 receptor (DP)	Plasma Membrane	G-protein coupled receptor
145674	UBAP1	-2.119	0.0199	ubiquitin associated protein 1	Cytoplasm	other
110266	LOC254028	-2.122	0.024	uncharacterized LOC254028	Other	other
134708	KIAA1755	-2.125	0.0208	KIAA1755	Other	other
138185	PCK2	-2.126	0.0308	phosphoenolpyruvate carboxykinase 2 (mitochondrial)	Cytoplasm	kinase
139716	PRMT2	-2.132	0.00967	protein arginine methyltransferase 2	Nucleus	enzyme		*
172673	GLI2	-2.133	0.0454	GLI family zinc finger 2	Nucleus	transcription regulator
210706	T	-2.133	0.038	T brachyury transcription factor	Nucleus	transcription regulator
174516	CCDC112	-2.134	0.0276	coiled-coil domain containing 112	Extracellular Space	other
130854	DCLRE1C	-2.137	0.0355	DNA cross-link repair 1C	Nucleus	enzyme
145230	VARS	-2.137	0.0197	valyl-tRNA synthetase	Cytoplasm	enzyme
126775	KCNG4	-2.139	0.0372	potassium channel, voltage gated modifier subfamily G, member 4	Plasma Membrane	ion channel
209603	CAMK2N1	-2.143	0.0116	calcium/calmodulin-dependent protein kinase II inhibitor 1	Plasma Membrane	kinase
144730	FAM57A	-2.145	0.0233	family with sequence similarity 57, member A	Plasma Membrane	other
700972	TCERG1L	-2.154	0.0498	transcription elongation regulator 1-like	Other	other
213602	SNTB2	-2.156	0.0203	syntrophin, beta 2 (dystrophin-associated protein A1, 59kDa, basic component 2)	Plasma Membrane	other
140616	DUSP23	-2.161	0.0275	dual specificity phosphatase 23	Cytoplasm	phosphatase
187052	SMIM13	-2.161	0.0475	small integral membrane protein 13	Other	other
155469	AK4	-2.162	0.0382	adenylate kinase 4	Cytoplasm	kinase			*
153472	MYBPH	-2.174	0.0335	myosin binding protein H	Cytoplasm	other
223538	CAMTA2	-2.177	0.0279	calmodulin binding transcription activator 2	Nucleus	other
221500	CD300LG	-2.183	0.0252	CD300 molecule-like family member g	Plasma Membrane	other			*
120553	SLC52A2	-2.186	0.0131	solute carrier family 52 (riboflavin transporter), member 2	Plasma Membrane	other
166387	CDCA2	-2.191	0.0453	cell division cycle associated 2	Nucleus	other
225354	MGC15885	-2.193	0.0123	uncharacterized protein MGC15885	Other	other
165344	ADAM15	-2.197	0.0111	ADAM metallopeptidase domain 15	Plasma Membrane	peptidase			*
226324	RHBDD1	-2.197	0.00946	rhomboid domain containing 1	Extracellular Space	peptidase
195499	FOXC1	-2.201	0.0439	forkhead box C1	Nucleus	transcription regulator
149932	PPM1F	-2.202	0.00942	protein phosphatase, Mg2+/Mn2+ dependent, 1F	Cytoplasm	phosphatase
168582	HLA-DPB2	-2.209	0.0399	major histocompatibility complex, class II, DP beta 2 (pseudogene)	Other	other
213278	PFKFB3	-2.217	0.0227	6-phosphofructo-2-kinase/fructose-2,6-biphosphatase 3	Cytoplasm	kinase
167121	ASCC3	-2.219	0.0361	activating signal cointegrator 1 complex subunit 3	Cytoplasm	enzyme
143457	MARCKSL1	-2.221	0.036	MARCKS-like 1	Cytoplasm	other			*
103366	SNHG7	-2.23	0.00804	small nucleolar RNA host gene 7	Other	other
214870	TMEM178A	-2.24	0.0475	transmembrane protein 178A	Other	other
106353	ALKBH8	-2.241	0.0254	alkB homolog 8, tRNA methyltransferase	Cytoplasm	enzyme
200889	ITGA11	-2.241	0.0265	integrin, alpha 11	Plasma Membrane	other			*
219553	NAMPT	-2.241	0.0373	nicotinamide phosphoribosyltransferase	Extracellular Space	cytokine			*
145160	ANKRD49	-2.242	0.0496	ankyrin repeat domain 49	Nucleus	transcription regulator
221580	TRIM50	-2.243	0.0232	tripartite motif containing 50	Cytoplasm	other
120763	ANTXR1	-2.248	0.0336	anthrax toxin receptor 1	Plasma Membrane	transmembrane receptor			*
195297	HSD3BP4	-2.248	0.00161	hydroxy-delta-5-steroid dehydrogenase, 3 beta, pseudogene 4	Other	enzyme
201294	EFHC1	-2.25	0.042	EF-hand domain (C-terminal) containing 1	Cytoplasm	other
150009	SRP19	-2.251	0.032	signal recognition particle 19kDa	Cytoplasm	other
101663	BEST3	-2.252	0.0418	bestrophin 3	Nucleus	ion channel
183429	FAAP100	-2.258	0.0087	Fanconi anemia core complex associated protein 100	Nucleus	other
131596	PRPF40A	-2.259	0.0353	PRP40 pre-mRNA processing factor 40 homolog A	Nucleus	other
132291	ATP1B4	-2.26	0.019	ATPase, Na+/K+ transporting, beta 4 polypeptide	Plasma Membrane	transporter
224727	SH3PXD2B	-2.268	0.0481	SH3 and PX domains 2B	Cytoplasm	other
128290	CD207	-2.27	0.0388	CD207 molecule, langerin	Plasma Membrane	other
205205	FURIN	-2.27	0.0486	furin (paired basic amino acid cleaving enzyme)	Cytoplasm	peptidase
126365	NUDT18	-2.276	0.00337	nudix (nucleoside diphosphate linked moiety X)-type motif 18	Cytoplasm	other
157786	CLEC11A	-2.278	0.0125	C-type lectin domain family 11, member A	Extracellular Space	growth factor
207807	CMTM6	-2.284	0.0235	CKLF-like MARVEL transmembrane domain containing 6	Extracellular Space	cytokine
142416	SLC38A6	-2.284	0.04	solute carrier family 38, member 6	Other	transporter
209171	ARL5C	-2.3	0.0116	ADP-ribosylation factor-like 5C	Other	other
617943	CCDC108	-2.301	0.0425	coiled-coil domain containing 108	Other	other
154777	GPR12	-2.307	0.044	G protein-coupled receptor 12	Plasma Membrane	G-protein coupled receptor
104490	TCF4	-2.308	0.00962	transcription factor 4	Nucleus	transcription regulator			*
185250	C21orf2	-2.309	0.0482	chromosome 21 open reading frame 2	Other	other
211028	CASP2	-2.314	0.0343	caspase 2, apoptosis-related cysteine peptidase	Cytoplasm	peptidase
216349	ERICH3	-2.317	0.0115	glutamate-rich 3	Other	other
109743	GPIHBP1	-2.317	0.00206	glycosylphosphatidylinositol anchored high density lipoprotein binding protein 1	Plasma Membrane	transporter		*	*
215675	KLHL18	-2.32	0.0155	kelch-like family member 18	Other	other
196168	MYO5A	-2.322	0.0325	myosin VA (heavy chain 12, myoxin)	Cytoplasm	enzyme
183726	CENPF	-2.323	0.0465	centromere protein F, 350/400kDa	Nucleus	other
179941	SIGLEC8	-2.329	0.037	sialic acid binding Ig-like lectin 8	Plasma Membrane	transmembrane receptor
120911	IKBKE	-2.338	0.0166	inhibitor of kappa light polypeptide gene enhancer in B-cells, kinase epsilon	Cytoplasm	kinase
223041	OXER1	-2.349	0.0218	oxoeicosanoid (OXE) receptor 1	Plasma Membrane	G-protein coupled receptor
201970	DKK2	-2.355	0.0132	dickkopf WNT signaling pathway inhibitor 2	Extracellular Space	other
161830	ANKRD50	-2.356	0.00943	ankyrin repeat domain 50	Other	other
172513	PALM	-2.356	0.0259	paralemmin	Plasma Membrane	other			*
228470	HEPACAM2	-2.358	0.0459	HEPACAM family member 2	Cytoplasm	other
713730	ARSI	-2.359	0.00874	arylsulfatase family, member I	Extracellular Space	enzyme
183639	CDH4	-2.359	0.0287	cadherin 4, type 1, R-cadherin (retinal)	Plasma Membrane	other
126367	ORAOV1	-2.362	0.0285	oral cancer overexpressed 1	Other	other
430835	MMP23A	-2.364	0.0459	matrix metallopeptidase 23A (pseudogene)	Extracellular Space	other			*
232545	FRMD6-AS1	-2.365	0.0485	FRMD6 antisense RNA 1	Other	other
164750	C1orf56	-2.374	0.0205	chromosome 1 open reading frame 56	Other	other
156039	OR10X1	-2.38	0.0179	olfactory receptor, family 10, subfamily X, member 1 (gene/pseudogene)	Plasma Membrane	G-protein coupled receptor
108231	AHSA2	-2.381	0.0466	AHA1, activator of heat shock 90kDa protein ATPase homolog 2 (yeast)	Other	other		*
142293	KIAA1683	-2.395	0.0449	KIAA1683	Other	other
225992	SCMH1	-2.399	0.0317	sex comb on midleg homolog 1 (Drosophila)	Nucleus	transcription regulator
102335	FAS	-2.401	0.0346	Fas cell surface death receptor	Plasma Membrane	transmembrane receptor
224770	WDR64	-2.403	0.0396	WD repeat domain 64	Other	other
176280	FAM114A1	-2.404	0.0386	family with sequence similarity 114, member A1	Extracellular Space	other
202924	THEMIS2	-2.404	0.0434	thymocyte selection associated family member 2	Other	other
189265	LOC51145	-2.41	0.0327	uncharacterized LOC51145	Other	other
183097	KCTD15	-2.412	0.0197	potassium channel tetramerization domain containing 15	Other	ion channel
154117	LRRC15	-2.413	0.000131	leucine rich repeat containing 15	Plasma Membrane	other
135091	USP2	-2.417	0.0434	ubiquitin specific peptidase 2	Cytoplasm	peptidase		*
150849	IFNA14	-2.426	0.0297	interferon, alpha 14	Extracellular Space	cytokine
209488	CC2D1A	-2.428	0.0108	coiled-coil and C2 domain containing 1A	Cytoplasm	other
196397	RNF32	-2.431	0.0171	ring finger protein 32	Cytoplasm	other
110615	DLX3	-2.44	0.0397	distal-less homeobox 3	Nucleus	transcription regulator
181479	EMCN	-2.444	0.00812	endomucin	Extracellular Space	other
136033	MCTP1	-2.45	0.0279	multiple C2 domains, transmembrane 1	Other	other
152616	MMP25	-2.45	0.0274	matrix metallopeptidase 25	Plasma Membrane	peptidase
224983	2015-09-11	-2.459	0.0218	septin 11	Nucleus	other
165338	JUND	-2.461	0.0211	jun D proto-oncogene	Nucleus	transcription regulator
195860	GALNT14	-2.462	0.0404	polypeptide N-acetylgalactosaminyltransferase 14	Cytoplasm	enzyme
178610	CCDC38	-2.463	0.00608	coiled-coil domain containing 38	Cytoplasm	other
154482	CYYR1	-2.467	0.0051	cysteine/tyrosine-rich 1	Other	other			*
178622	TNS4	-2.47	0.0488	tensin 4	Cytoplasm	other
224343	GUSBP5	-2.475	0.0315	glucuronidase, beta pseudogene 5	Other	other
139497	RND2	-2.479	0.0306	Rho family GTPase 2	Cytoplasm	enzyme
113484	SP110	-2.48	0.0227	SP110 nuclear body protein	Nucleus	other
198428	ANKRD13A	-2.483	0.0184	ankyrin repeat domain 13A	Plasma Membrane	other
210054	ZNF490	-2.486	0.0257	zinc finger protein 490	Nucleus	other
164887	ZMYM6	-2.491	0.000828	zinc finger, MYM-type 6	Nucleus	other
137266	PI16	-2.492	0.0269	peptidase inhibitor 16	Extracellular Space	other		*	*
177860	APOM	-2.497	0.00311	apolipoprotein M	Plasma Membrane	transporter
142791	CNTNAP1	-2.497	0.0274	contactin associated protein 1	Plasma Membrane	other
140226	VASP	-2.503	0.0122	vasodilator-stimulated phosphoprotein	Plasma Membrane	other
611537	SMIM21	-2.504	0.0478	small integral membrane protein 21	Other	other
143899	RGMA	-2.505	0.00473	repulsive guidance molecule family member a	Plasma Membrane	other			*
145784	MS4A7	-2.508	0.0415	membrane-spanning 4-domains, subfamily A, member 7	Other	other
153611	LINC00982	-2.51	0.00271	long intergenic non-protein coding RNA 982	Other	other
186531	ITPRIPL2	-2.511	0.00908	inositol 1,4,5-trisphosphate receptor interacting protein-like 2	Other	other
110548	FGFR2	-2.514	0.0225	fibroblast growth factor receptor 2	Plasma Membrane	kinase
180998	SLC2A3	-2.514	0.0247	solute carrier family 2 (facilitated glucose transporter), member 3	Plasma Membrane	transporter			*
132498	TTLL3	-2.521	0.0341	tubulin tyrosine ligase-like family member 3	Extracellular Space	enzyme
195887	ITGA8	-2.524	0.0289	integrin, alpha 8	Plasma Membrane	other
108756	MIER1	-2.526	0.00605	mesoderm induction early response 1, transcriptional regulator	Nucleus	other		*
183856	OASL	-2.526	0.0432	2'-5'-oligoadenylate synthetase-like	Cytoplasm	enzyme
140444	ZNF699	-2.533	0.0402	zinc finger protein 699	Other	other
178581	C11orf96	-2.536	0.017	chromosome 11 open reading frame 96	Other	other			*
214912	EHHADH-AS1	-2.54	0.00732	EHHADH antisense RNA 1	Other	other
149429	SFMBT1	-2.543	0.046	Scm-like with four mbt domains 1	Nucleus	transcription regulator
170545	OVOS2	-2.545	0.0405	ovostatin 2	Other	other
10708944	CUX2	-2.549	0.0352	cut-like homeobox 2	Nucleus	transcription regulator
133743	AZIN2	-2.554	0.00661	antizyme inhibitor 2	Cytoplasm	enzyme
222934	COL8A1	-2.556	0.0213	collagen, type VIII, alpha 1	Extracellular Space	other		*
202169	OR52N1	-2.558	0.0316	olfactory receptor, family 52, subfamily N, member 1	Plasma Membrane	G-protein coupled receptor
231149	CCDC144NL-AS1	-2.56	0.00899	CCDC144NL antisense RNA 1	Other	other
137496	OR4B1	-2.563	0.00174	olfactory receptor, family 4, subfamily B, member 1	Plasma Membrane	G-protein coupled receptor
186752	RHCE/RHD	-2.568	0.0133	Rh blood group, D antigen	Plasma Membrane	transporter
129851	FAM159A	-2.569	0.0287	family with sequence similarity 159, member A	Other	other
147492	NCOA2	-2.574	0.0472	nuclear receptor coactivator 2	Nucleus	transcription regulator			*
202785	APBB1IP	-2.575	0.0377	amyloid beta (A4) precursor protein-binding, family B, member 1 interacting protein	Cytoplasm	other
211045	FAM89A	-2.583	0.0205	family with sequence similarity 89, member A	Other	other
152479	IDI2	-2.591	0.0215	isopentenyl-diphosphate delta isomerase 2	Cytoplasm	enzyme
222068	R3HCC1L	-2.593	0.0348	R3H domain and coiled-coil containing 1-like	Other	other
547009	AGRN	-2.598	0.0273	agrin	Plasma Membrane	other
132106	CCDC157	-2.6	0.0428	coiled-coil domain containing 157	Other	other
210517	OAS3	-2.603	0.00154	2'-5'-oligoadenylate synthetase 3, 100kDa	Cytoplasm	enzyme
113643	IQCF2	-2.609	0.0399	IQ motif containing F2	Other	other
140129	ARHGAP32	-2.618	0.0189	Rho GTPase activating protein 32	Cytoplasm	other
187925	ZNF354B	-2.621	0.0145	zinc finger protein 354B	Other	other
109365	C19orf38	-2.625	0.0385	chromosome 19 open reading frame 38	Other	other
201058	G6PC2	-2.626	0.0409	glucose-6-phosphatase, catalytic, 2	Cytoplasm	phosphatase
167861	ITIH4	-2.632	0.0264	inter-alpha-trypsin inhibitor heavy chain family, member 4	Extracellular Space	other
192307	PRSS23	-2.64	0.0433	protease, serine, 23	Extracellular Space	peptidase
100801	PAX3	-2.642	0.00185	paired box 3	Nucleus	transcription regulator
187556	ODF3B	-2.643	0.0153	outer dense fiber of sperm tails 3B	Other	enzyme
165348	VANGL2	-2.643	0.0076	VANGL planar cell polarity protein 2	Plasma Membrane	other
136002	STAT1	-2.645	0.0381	signal transducer and activator of transcription 1, 91kDa	Nucleus	transcription regulator			*
135526	SPATA1	-2.648	0.00372	spermatogenesis associated 1	Other	other
199627	LINC00883	-2.657	0.0378	long intergenic non-protein coding RNA 883	Other	other
251773	OR8B4	-2.659	0.00949	olfactory receptor, family 8, subfamily B, member 4 (gene/pseudogene)	Plasma Membrane	G-protein coupled receptor
223367	AADACL4	-2.661	0.0374	arylacetamide deacetylase-like 4	Other	other
183062	TPM4	-2.666	0.0269	tropomyosin 4	Cytoplasm	other			*
109622	ZNF589	-2.666	0.0275	zinc finger protein 589	Nucleus	other
181304	H2AFJ	-2.671	0.0464	H2A histone family, member J	Cytoplasm	other			*
228372	PPM1J	-2.672	0.0282	protein phosphatase, Mg2+/Mn2+ dependent, 1J	Other	phosphatase
211996	C19orf66	-2.673	0.0371	chromosome 19 open reading frame 66	Other	other
226589	DCHS2	-2.674	0.00142	dachsous cadherin-related 2	Extracellular Space	other
104294	SLC1A2	-2.674	0.0335	solute carrier family 1 (glial high affinity glutamate transporter), member 2	Plasma Membrane	transporter
158134	SUV420H2	-2.679	0.0199	suppressor of variegation 4-20 homolog 2 (Drosophila)	Nucleus	enzyme
234922	FLG-AS1	-2.683	0.0268	FLG antisense RNA 1	Other	other
161079	WHAMMP3	-2.685	0.0392	WAS protein homolog associated with actin, golgi membranes and microtubules pseudogene 3	Other	other
147495	ST3GAL5	-2.69	0.0354	ST3 beta-galactoside alpha-2,3-sialyltransferase 5	Cytoplasm	enzyme
146860	HES2	-2.704	0.0282	hes family bHLH transcription factor 2	Nucleus	other
114369	HOXA9	-2.707	0.047	homeobox A9	Nucleus	transcription regulator
198488	NRBP2	-2.717	0.0492	nuclear receptor binding protein 2	Cytoplasm	kinase		*
142559	CASKIN1	-2.723	0.05	CASK interacting protein 1	Nucleus	transcription regulator
169616	DOCK2	-2.723	0.012	dedicator of cytokinesis 2	Cytoplasm	other
220846	MAP2K7	-2.728	0.0344	mitogen-activated protein kinase kinase 7	Cytoplasm	kinase
141686	C1orf106	-2.729	0.0165	chromosome 1 open reading frame 106	Other	other
130755	SULT1C4	-2.736	0.0421	sulfotransferase family, cytosolic, 1C, member 4	Cytoplasm	enzyme
217498	LINC00593	-2.737	0.0325	long intergenic non-protein coding RNA 593	Other	other
182763	TMEM62	-2.741	0.0314	transmembrane protein 62	Other	enzyme
136648	LOXL2	-2.743	0.0342	lysyl oxidase-like 2	Extracellular Space	enzyme		*	*
410937	C10orf99	-2.745	0.0331	chromosome 10 open reading frame 99	Other	other
177449	KIF9-AS1	-2.76	0.0405	KIF9 antisense RNA 1	Other	other
145459	OR5E1P	-2.76	0.00264	olfactory receptor, family 5, subfamily E, member 1 pseudogene	Plasma Membrane	G-protein coupled receptor
231791	OR1Q1	-2.761	0.028	olfactory receptor, family 1, subfamily Q, member 1	Plasma Membrane	G-protein coupled receptor
160486	ITGB3BP	-2.772	0.0239	integrin beta 3 binding protein (beta3-endonexin)	Nucleus	other
133654	TP73	-2.777	0.0174	tumor protein p73	Nucleus	transcription regulator
135176	C2CD3	-2.782	0.0269	C2 calcium-dependent domain containing 3	Cytoplasm	other
161429	OR7D4	-2.787	0.0448	olfactory receptor, family 7, subfamily D, member 4	Plasma Membrane	G-protein coupled receptor
183867	ATF4	-2.795	0.0169	activating transcription factor 4	Nucleus	transcription regulator
208484	SLC52A1	-2.796	0.00871	solute carrier family 52 (riboflavin transporter), member 1	Plasma Membrane	other
222416	CSDC2	-2.798	0.0355	cold shock domain containing C2, RNA binding	Cytoplasm	other		*	*
211461	KCNG1	-2.81	0.00428	potassium channel, voltage gated modifier subfamily G, member 1	Plasma Membrane	ion channel
169171	CCDC88A	-2.814	0.0237	coiled-coil domain containing 88A	Cytoplasm	other
140258	FCN3	-2.815	0.0305	ficolin (collagen/fibrinogen domain containing) 3	Extracellular Space	other		*	*
164886	FNDC4	-2.817	0.0348	fibronectin type III domain containing 4	Other	other
100694	PHTF2	-2.819	0.0431	putative homeodomain transcription factor 2	Cytoplasm	other
201868	JMJD1C	-2.82	0.0262	jumonji domain containing 1C	Nucleus	other
203363	NCS1	-2.821	0.0194	neuronal calcium sensor 1	Cytoplasm	other
162212	MFAP2	-2.824	0.0479	microfibrillar-associated protein 2	Extracellular Space	other		*	*
121548	PDLIM7	-2.824	0.0438	PDZ and LIM domain 7 (enigma)	Cytoplasm	other			*
111097	BPIFB4	-2.825	0.0449	BPI fold containing family B, member 4	Extracellular Space	other
114452	ZFAND4	-2.826	0.0461	zinc finger, AN1-type domain 4	Other	other
126919	PPIL4	-2.828	0.0436	peptidylprolyl isomerase (cyclophilin)-like 4	Nucleus	enzyme		*
702434	OR2W3	-2.829	0.0164	olfactory receptor, family 2, subfamily W, member 3	Plasma Membrane	G-protein coupled receptor
224388	CBX3	-2.838	0.0137	chromobox homolog 3	Nucleus	transcription regulator
108789	DSG4	-2.842	0.0147	desmoglein 4	Plasma Membrane	other
224955	GLIPR2	-2.844	0.0011	GLI pathogenesis-related 2	Cytoplasm	other
173060	ATP2A1	-2.846	0.0418	ATPase, Ca++ transporting, cardiac muscle, fast twitch 1	Cytoplasm	transporter
120830	TMEM51	-2.849	0.0293	transmembrane protein 51	Other	other
171313	FLRT2	-2.852	0.00924	fibronectin leucine rich transmembrane protein 2	Plasma Membrane	other
163754	CAMSAP2	-2.853	0.0412	calmodulin regulated spectrin-associated protein family, member 2	Other	other
165435	FAM111A	-2.855	0.0241	family with sequence similarity 111, member A	Nucleus	other		*
155506	MAN2B1	-2.86	0.00313	mannosidase, alpha, class 2B, member 1	Cytoplasm	enzyme
184497	C1orf168	-2.863	0.0172	chromosome 1 open reading frame 168	Other	other		*
134869	AGPAT3	-2.867	0.0256	1-acylglycerol-3-phosphate O-acyltransferase 3	Cytoplasm	enzyme
112182	MAP2K4	-2.891	0.0195	mitogen-activated protein kinase kinase 4	Cytoplasm	kinase
103552	HECW2	-2.9	0.0327	HECT, C2 and WW domain containing E3 ubiquitin protein ligase 2	Extracellular Space	enzyme
113317	CSPP1	-2.904	0.037	centrosome and spindle pole associated protein 1	Cytoplasm	other
204379	SPICE1	-2.905	0.0421	spindle and centriole associated protein 1	Cytoplasm	other
101333	ZSCAN16	-2.921	0.0415	zinc finger and SCAN domain containing 16	Nucleus	transcription regulator
110801	STOX1	-2.923	0.0328	storkhead box 1	Cytoplasm	other
123595	FCN1	-2.941	0.0317	ficolin (collagen/fibrinogen domain containing) 1	Extracellular Space	other
105249	CCR8	-2.947	0.0386	chemokine (C-C motif) receptor 8	Plasma Membrane	G-protein coupled receptor
160743	ZFP36L1	-2.962	0.0448	ZFP36 ring finger protein-like 1	Nucleus	transcription regulator			*
135102	SETD2	-2.972	0.0225	SET domain containing 2	Cytoplasm	enzyme
230512	HDAC2	-2.973	0.0344	histone deacetylase 2	Nucleus	transcription regulator		*
133640	EVA1A	-2.977	0.00688	eva-1 homolog A (C. elegans)	Plasma Membrane	other
176187	GP6	-2.983	0.0458	glycoprotein VI (platelet)	Plasma Membrane	transmembrane receptor
192339	HRG	-2.986	0.0465	histidine-rich glycoprotein	Extracellular Space	other
143136	CALN1	-2.99	0.00481	calneuron 1	Cytoplasm	other
685815	H1FNT	-2.993	0.0236	H1 histone family, member N, testis-specific	Nucleus	other
152791	C14orf1	-2.996	0.0291	chromosome 14 open reading frame 1	Cytoplasm	other		*
180037	AIF1	-3.001	0.00675	allograft inflammatory factor 1	Nucleus	other
167343	C10orf11	-3.01	0.0174	chromosome 10 open reading frame 11	Other	other
178122	DBX1	-3.018	0.0317	developing brain homeobox 1	Nucleus	transcription regulator
195643	GABBR1	-3.019	0.0134	gamma-aminobutyric acid (GABA) B receptor, 1	Plasma Membrane	G-protein coupled receptor			*
189745	PHF6	-3.02	0.0144	PHD finger protein 6	Nucleus	other
187082	GATA3	-3.023	0.0465	GATA binding protein 3	Nucleus	transcription regulator
10706425	LILRB2	-3.027	0.0203	leukocyte immunoglobulin-like receptor, subfamily B (with TM and ITIM domains), member 2	Plasma Membrane	other
120663	DST	-3.032	0.0189	dystonin	Plasma Membrane	other		*	*
152152	PRG4	-3.032	0.0477	proteoglycan 4	Extracellular Space	other
165806	SERPINA3	-3.049	0.00875	serpin peptidase inhibitor, clade A (alpha-1 antiproteinase, antitrypsin), member 3	Extracellular Space	other		*	*
234758	LOC284454	-3.074	0.0323	uncharacterized LOC284454	Other	other
10692164	RAB43	-3.077	0.00579	RAB43, member RAS oncogene family	Cytoplasm	enzyme
171591	LINC00879	-3.078	0.0134	long intergenic non-protein coding RNA 879	Other	other
195177	RCOR1	-3.081	0.0281	REST corepressor 1	Nucleus	transcription regulator
194003	COL1A1	-3.083	0.00947	collagen, type I, alpha 1	Extracellular Space	other			*
700840	RFX8	-3.093	0.0305	RFX family member 8, lacking RFX DNA binding domain	Other	other
112810	SREBF1	-3.094	0.0317	sterol regulatory element binding transcription factor 1	Nucleus	transcription regulator			*
212531	KIF2C	-3.097	0.0225	kinesin family member 2C	Nucleus	other
133973	SULT1C2	-3.106	0.036	sulfotransferase family, cytosolic, 1C, member 2	Cytoplasm	enzyme
108931	CD247	-3.115	0.0363	CD247 molecule	Plasma Membrane	transmembrane receptor
142495	HOXA1	-3.116	0.0404	homeobox A1	Nucleus	transcription regulator
188476	DLEU2	-3.124	0.0401	deleted in lymphocytic leukemia 2 (non-protein coding)	Other	other
126617	TRPM5	-3.144	0.039	transient receptor potential cation channel, subfamily M, member 5	Plasma Membrane	ion channel
204717	TDRP	-3.147	0.0306	testis development related protein	Other	other
125084	RIMKLB	-3.159	0.0294	ribosomal modification protein rimK-like family member B	Cytoplasm	other
139158	EVI2B	-3.16	0.0287	ecotropic viral integration site 2B	Plasma Membrane	other
216640	MS4A6A	-3.167	0.0384	membrane-spanning 4-domains, subfamily A, member 6A	Other	other
711014	POLL	-3.168	0.0226	polymerase (DNA directed), lambda	Nucleus	enzyme
134951	PCDH17	-3.181	0.0212	protocadherin 17	Plasma Membrane	other
110855	ADCY2	-3.183	0.047	adenylate cyclase 2 (brain)	Plasma Membrane	enzyme
110723	C10orf126	-3.189	0.0113	chromosome 10 open reading frame 126	Other	other
190771	FAM228B	-3.196	0.0159	family with sequence similarity 228, member B	Other	other
198318	BASP1	-3.205	0.00818	brain abundant, membrane attached signal protein 1	Nucleus	transcription regulator
138669	OR8G2	-3.211	0.0209	olfactory receptor, family 8, subfamily G, member 2	Plasma Membrane	G-protein coupled receptor
160454	SMC4	-3.215	0.0117	structural maintenance of chromosomes 4	Nucleus	transporter
108883	SOCS4	-3.238	0.0251	suppressor of cytokine signaling 4	Cytoplasm	other
111499	EPS8L2	-3.243	0.0382	EPS8-like 2	Cytoplasm	other
224005	XIRP2	-3.267	0.0024	xin actin binding repeat containing 2	Other	other			*
102572	CEP83	-3.278	0.00544	centrosomal protein 83kDa	Extracellular Space	other
10460534	LOC339807	-3.279	0.0384	uncharacterized LOC339807	Other	other
198348	ARHGAP25	-3.29	0.0153	Rho GTPase activating protein 25	Cytoplasm	other
184349	GAL3ST4	-3.294	0.0101	galactose-3-O-sulfotransferase 4	Cytoplasm	enzyme
169674	PSMD9	-3.318	0.00235	proteasome (prosome, macropain) 26S subunit, non-ATPase, 9	Cytoplasm	transcription regulator
171525	BGN	-3.324	0.00474	biglycan	Extracellular Space	other			*
152507	NOTCH4	-3.324	0.0261	notch 4	Plasma Membrane	transcription regulator			*
483543	FHAD1	-3.343	0.0417	forkhead-associated (FHA) phosphopeptide binding domain 1	Other	other
100762	LCA5	-3.35	0.0242	Leber congenital amaurosis 5	Extracellular Space	other
163287	MOXD1	-3.35	0.0336	monooxygenase, DBH-like 1	Cytoplasm	enzyme		*
220527	TMEM169	-3.352	0.0364	transmembrane protein 169	Other	other
125794	SLC46A2	-3.354	0.0451	solute carrier family 46, member 2	Plasma Membrane	transporter
170705	CLEC17A	-3.357	0.0437	C-type lectin domain family 17, member A	Plasma Membrane	other
145949	NFAT5	-3.365	0.00623	nuclear factor of activated T-cells 5, tonicity-responsive	Nucleus	transcription regulator
127023	OR4A15	-3.386	0.0141	olfactory receptor, family 4, subfamily A, member 15	Plasma Membrane	G-protein coupled receptor
141595	TREML2	-3.394	0.0199	triggering receptor expressed on myeloid cells-like 2	Plasma Membrane	other
158533	MECOM	-3.401	0.0126	MDS1 and EVI1 complex locus	Nucleus	transcription regulator		*
235877	IQCB1	-3.446	0.0258	IQ motif containing B1	Extracellular Space	other
177348	SERPINA4	-3.45	0.043	serpin peptidase inhibitor, clade A (alpha-1 antiproteinase, antitrypsin), member 4	Extracellular Space	other
199401	KRT76	-3.471	0.0405	keratin 76, type II	Cytoplasm	other
181677	OR6K6	-3.496	0.0316	olfactory receptor, family 6, subfamily K, member 6	Plasma Membrane	G-protein coupled receptor
102477	UTS2B	-3.496	0.0353	urotensin 2B	Extracellular Space	other
129347	OR2K2	-3.506	0.00243	olfactory receptor, family 2, subfamily K, member 2	Plasma Membrane	G-protein coupled receptor
192716	CSNK1A1L	-3.507	0.0334	casein kinase 1, alpha 1-like	Cytoplasm	kinase
116331	STX2	-3.54	0.0332	syntaxin 2	Cytoplasm	transporter
443480	HCCAT5	-3.557	0.0411	hepatocellular carcinoma associated transcript 5 (non-protein coding)	Other	other
195916	LILRA2	-3.566	0.0356	leukocyte immunoglobulin-like receptor, subfamily A (with TM domain), member 2	Plasma Membrane	other
107450	TMEM80	-3.572	0.0258	transmembrane protein 80	Other	other
114684	CERS6	-3.579	0.00976	ceramide synthase 6	Nucleus	transcription regulator
179692	POU6F1	-3.579	0.0151	POU class 6 homeobox 1	Nucleus	transcription regulator
126259	RNF219	-3.598	0.0165	ring finger protein 219	Other	other		*
205128	FOS	-3.633	0.0397	FBJ murine osteosarcoma viral oncogene homolog	Nucleus	transcription regulator			*
141970	UNC5D	-3.641	0.0362	unc-5 netrin receptor D	Plasma Membrane	other
220675	CDH6	-3.65	0.0422	cadherin 6, type 2, K-cadherin (fetal kidney)	Plasma Membrane	other
193436	ZNF702P	-3.655	0.0485	zinc finger protein 702, pseudogene	Nucleus	other
213919	OR5T2	-3.657	0.0277	olfactory receptor, family 5, subfamily T, member 2	Plasma Membrane	G-protein coupled receptor
168908	HS6ST2	-3.658	0.022	heparan sulfate 6-O-sulfotransferase 2	Plasma Membrane	enzyme
158586	DPPA4	-3.664	0.00345	developmental pluripotency associated 4	Nucleus	other
228529	OR13A1	-3.67	0.0454	olfactory receptor, family 13, subfamily A, member 1	Plasma Membrane	G-protein coupled receptor
102968	KRAS	-3.689	0.00991	Kirsten rat sarcoma viral oncogene homolog	Cytoplasm	enzyme
234736	2015-09-07	-3.721	0.0322	septin 7	Cytoplasm	other
127863	RUNX1-IT1	-3.736	0.041	RUNX1 intronic transcript 1	Cytoplasm	other
236712	CECR7	-3.756	0.0447	cat eye syndrome chromosome region, candidate 7 (non-protein coding)	Other	other
223796	C9orf66	-3.799	0.0111	chromosome 9 open reading frame 66	Other	other
152850	LHX6	-3.802	0.0329	LIM homeobox 6	Nucleus	transcription regulator		*
114822	BDKRB1	-3.833	0.0241	bradykinin receptor B1	Plasma Membrane	G-protein coupled receptor
691815	BCL2L15	-3.856	0.000724	BCL2-like 15	Nucleus	other
223807	IKBIP	-3.902	0.0302	IKBKB interacting protein	Cytoplasm	other
174772	LINC00473	-3.905	0.0496	long intergenic non-protein coding RNA 473	Other	other
117842	NEUROD4	-3.914	0.0251	neuronal differentiation 4	Nucleus	other
206143	AMHR2	-3.955	0.0146	anti-Mullerian hormone receptor, type II	Plasma Membrane	kinase
166191	OR10H3	-3.963	0.0468	olfactory receptor, family 10, subfamily H, member 3	Plasma Membrane	G-protein coupled receptor
145309	ZFYVE9	-4.016	0.00338	zinc finger, FYVE domain containing 9	Cytoplasm	peptidase
224571	FOXS1	-4.018	0.00932	forkhead box S1	Nucleus	transcription regulator		*
132165	IFNA1/IFNA13	-4.019	0.0236	interferon, alpha 1	Extracellular Space	cytokine
200670	TADA2A	-4.029	0.0113	transcriptional adaptor 2A	Nucleus	transcription regulator
163364	LOC202181	-4.095	0.0254	SUMO-interacting motifs containing 1 pseudogene	Other	other
159046	LGALS9	-4.101	0.0496	lectin, galactoside-binding, soluble, 9	Plasma Membrane	other
212524	ADAMTS4	-4.105	0.013	ADAM metallopeptidase with thrombospondin type 1 motif, 4	Extracellular Space	peptidase		*	*
211861	CCL11	-4.105	0.031	chemokine (C-C motif) ligand 11	Extracellular Space	cytokine
171927	MMP19	-4.106	0.0113	matrix metallopeptidase 19	Extracellular Space	peptidase
207085	MAP3K9	-4.11	0.0259	mitogen-activated protein kinase kinase kinase 9	Cytoplasm	kinase
188337	TACR3	-4.133	0.0242	tachykinin receptor 3	Plasma Membrane	G-protein coupled receptor
113556	SPEF2	-4.164	0.0446	sperm flagellar 2	Other	other
217544	LINC00638	-4.227	0.0111	long intergenic non-protein coding RNA 638	Other	other
162446	FABP1	-4.231	0.0144	fatty acid binding protein 1, liver	Cytoplasm	transporter
209986	MX1	-4.253	0.0111	MX dynamin-like GTPase 1	Cytoplasm	enzyme
215752	SAMD9	-4.289	0.00425	sterile alpha motif domain containing 9	Cytoplasm	other
218380	HOXB6	-4.365	0.0493	homeobox B6	Nucleus	transcription regulator
155850	S100A4	-4.386	0.000743	S100 calcium binding protein A4	Cytoplasm	other			*
185546	LOC441601	-4.388	0.0295	septin 7 pseudogene	Other	other
121151	HSFY1/HSFY2	-4.393	0.0374	heat shock transcription factor, Y-linked 1	Nucleus	transcription regulator
165227	TNFAIP6	-4.452	0.0131	tumor necrosis factor, alpha-induced protein 6	Extracellular Space	other
102010	NOL4	-4.493	0.0289	nucleolar protein 4	Nucleus	other
652781	MIR155HG	-4.668	0.0224	MIR155 host gene	Other	other
221732	KCNQ2	-4.785	0.000267	potassium channel, voltage gated KQT-like subfamily Q, member 2	Plasma Membrane	ion channel
123450	NR4A2	-4.833	0.00187	nuclear receptor subfamily 4, group A, member 2	Nucleus	ligand-dependent nuclear receptor
219040	ARHGAP29	-4.888	0.0357	Rho GTPase activating protein 29	Cytoplasm	other
140323	OR8B12	-5.049	0.0351	olfactory receptor, family 8, subfamily B, member 12	Plasma Membrane	G-protein coupled receptor
112680	NPSR1-AS1	-5.08	0.0476	NPSR1 antisense RNA 1	Other	other
123540	TUBA3C/TUBA3D	-5.232	0.022	tubulin, alpha 3c	Nucleus	other
References:
1. Yang, K.C., et al., Deep RNA sequencing reveals dynamic regulation of myocardial noncoding RNAs in failing human heart and remodeling with mechanical circulatory support. Circulation, 2014. 129(9): p. 1009-21.
2. Liu, Y., et al., RNA-Seq identifies novel myocardial gene expression signatures of heart failure. Genomics, 2015. 105(2): p. 83-9.
mRNA: microarray data
*Differentially expressed gene
