# Supplementary material for: Integrated Left Ventricular Global Transcriptome and Proteome Profiling in Human End-Stage Dilated Cardiomyopathy
Source: PLoS One. 2016 Oct 6;11(10):e0162669. doi: 10.1371/journal.pone.0162669 (PMC5053516; doi:10.1371/journal.pone.0162669)
Supplement: S2 Table — The majority of the proteins were upregulated in concordance with the observations using the PCA plot generated from two-dimensional gel electrophoresis dataset. (XLS) [file pone.0162669.s006.xls]

## Sheet: Export Protein Measurement ANOV
Accession	Peptide count	Peptides used for quantitation	Confidence score	Anova (p)	fold change	Highest mean condition	Lowest mean condition	Description
O84838	1	1	4.998	0.00362804	53.2428	CMD LV	Ctrl LV	UDP-N-acetylenolpyruvoylglucosamine reductase (EC
O50340	2	1	11.9828	0.00405986	24.4408	CMD LV	Ctrl LV	Elongation factor Tu (EF-Tu).
P31544	4	1	26.4981	0.00137368	21.3124	CMD LV	Ctrl LV	PhoH protein (Phosphate starvation-inducible prote
P55045	1	1	4.1988	0.00603297	20.0324	CMD LV	Ctrl LV	Formamidopyrimidine-DNA glycosylase (EC 3.2.2.23)
Q9I0N3	1	1	5.2335	0.0462976	18.7755	CMD LV	Ctrl LV	Hypothetical protein PA2605.
Q00115	1	1	11.3796	0.000631277	15.6205	CMD LV	Ctrl LV	Hypothetical gene 3 protein.
P34947;Q62833	1	1	4.7734	8.18288e-05	14.2493	CMD LV	Ctrl LV	G protein-coupled receptor kinase GRK5 (EC 2.7.1.-
P53447	5	1	39.4904	0.0166252	12.651	CMD LV	Ctrl LV	Fructose-bisphosphate aldolase B (EC 4.1.2.13) (Li
O69298	4	2	19.921	0.0212443	11.4278	CMD LV	Ctrl LV	Chaperone protein dnaK (Heat shock protein 70) (He
Q43321	5	1	42.2231	0.0124467	11.3338	CMD LV	Ctrl LV	Enolase (EC 4.2.1.11) (2-phosphoglycerate dehydrat
O35090	12	3	78.4781	0.0152168	9.74959	CMD LV	Ctrl LV	Serum albumin precursor.
P37749	1	1	5.0781	0.00160839	9.19722	CMD LV	Ctrl LV	Hypothetical protein yefG (GalF transferase).
P01607;P01593;P01594;P01599;P01600;P01608;P01609;P01610;P80362	1	1	6.1263	4.74214e-05	8.3045	CMD LV	Ctrl LV	Ig kappa chain V-I region Rei.
P02652	4	3	42.0407	0.00290029	8.10533	CMD LV	Ctrl LV	Apolipoprotein A-II precursor (Apo-AII) (ApoA-II).
P20855	12	1	76.9458	0.00235759	7.80651	CMD LV	Ctrl LV	Hemoglobin beta chain.
P51153;O88386;P24409	4	3	27.0067	0.00621734	7.58023	CMD LV	Ctrl LV	Ras-related protein Rab-13.
Q9P4D1	7	1	75.8346	0.0467145	7.18073	CMD LV	Ctrl LV	Actin.
P14824	12	1	78.4456	0.00750616	6.81354	CMD LV	Ctrl LV	Annexin VI (Lipocortin VI) (P68) (P70) (Protein II
P01860	7	1	60.4045	2.22386e-05	6.75159	CMD LV	Ctrl LV	Ig gamma-3 chain C region (Heavy chain disease pro
Q43295	2	1	10.9842	0.00263739	6.61849	CMD LV	Ctrl LV	Adenylylsulfate kinase 1, chloroplast precursor (E
P23344	7	1	37.71	0.0244355	6.33574	CMD LV	Ctrl LV	Actin 2.
P08658	2	1	9.3913	0.00289442	6.11723	CMD LV	Ctrl LV	Lipase precursor (EC 3.1.1.3) (Triacylglycerol lip
O01666	2	1	11.4402	0.0274229	5.88803	CMD LV	Ctrl LV	ATP synthase gamma chain, mitochondrial precursor
P11501	25	1	178.821	0.00716449	5.61874	CMD LV	Ctrl LV	Heat shock protein HSP 90-alpha.
P30790	1	1	5.233	0.0350359	5.44319	CMD LV	Ctrl LV	3-oxoacyl-[acyl-carrier-protein] synthase III (EC
P29870	4	2	29.239	0.0071263	5.29461	CMD LV	Ctrl LV	Cytochrome c oxidase polypeptide II (EC 1.9.3.1).
Q9UVW9;P78711	10	1	94.989	0.0162864	5.05778	CMD LV	Ctrl LV	Actin, gamma.
Q9R0Y5	4	2	26.4513	0.00179992	4.88246	CMD LV	Ctrl LV	Adenylate kinase isoenzyme 1 (EC 2.7.4.3) (ATP-AMP
P23305	1	1	5.3629	0.048085	4.82828	CMD LV	Ctrl LV	Hypothetical protein yigA.
Q92260	5	1	55.0502	0.0146865	4.73097	CMD LV	Ctrl LV	Heat shock 70 kDa protein (Allergen Pen c 19) (Fra
P02768	83	27	684.799	0.0080896	4.7002	CMD LV	Ctrl LV	Serum albumin precursor.
P53465	13	1	104.777	0.0177781	4.41099	CMD LV	Ctrl LV	Actin, cytoskeletal 1 (LPC1).
P74178	1	1	5.2305	0.00708755	4.35676	CMD LV	Ctrl LV	Hypothetical 69.1 kDa protein SLL1178.
O83816	9	4	61.236	0.0185947	4.23242	CMD LV	Ctrl LV	Glyceraldehyde 3-phosphate dehydrogenase (EC 1.2.1
P01834	5	5	86.4348	0.00860994	4.1912	CMD LV	Ctrl LV	Ig kappa chain C region.
O34223	1	1	10.1008	0.0335081	4.12365	CMD LV	Ctrl LV	Flagellin B.
P01876;P20758	8	5	74.943	0.0236191	4.09769	CMD LV	Ctrl LV	Ig alpha-1 chain C region.
P01859	13	4	153.91	0.00724924	4.02874	CMD LV	Ctrl LV	Ig gamma-2 chain C region.
Q9LKR3;O24581;P24067;P49118;Q39043	10	4	94.4682	0.0352419	4.00973	CMD LV	Ctrl LV	Luminal binding protein 1 precursor (BiP1) (AtBP1)
O31301;O31297;O31300;O50306;P02990;P18668;P21694;P33171;P43926;P57939;P57966;Q9Z9L6	4	2	30.8017	0.00575411	3.96013	CMD LV	Ctrl LV	Elongation factor Tu (EF-Tu) (Fragment).
Q00043	4	1	48.2991	0.0423103	3.95059	CMD LV	Ctrl LV	Heat shock 70 kDa protein.
P01857;P01870	14	5	223.726	0.00163844	3.9239	CMD LV	Ctrl LV	Ig gamma-1 chain C region.
Q09139	7	2	52.1858	0.0101939	3.91761	CMD LV	Ctrl LV	Fatty acid-binding protein, brain (B-FABP).
P12465	4	2	19.9399	0.022969	3.90542	CMD LV	Ctrl LV	DNA-directed RNA polymerase beta" chain (EC 2.7.7.
P24733	6	5	54.1872	0.0311397	3.79707	CMD LV	Ctrl LV	Myosin heavy chain, striated muscle.
O03080	3	1	45.12	0.0160673	3.74971	CMD LV	Ctrl LV	ATP synthase beta chain (EC 3.6.3.14) (Fragment).
P01842	3	3	53.5606	0.00587231	3.71557	CMD LV	Ctrl LV	Ig lambda chain C regions.
Q9Z2U1;P34064	1	1	5.0159	0.0136823	3.70046	CMD LV	Ctrl LV	Proteasome subunit alpha type 5 (EC 3.4.25.1) (Pro
P12459	5	1	28.5305	0.0178525	3.67462	CMD LV	Ctrl LV	Tubulin beta-1 chain.
Q9ZKP0	3	1	21.6675	0.00116952	3.6231	CMD LV	Ctrl LV	Glycerol-3-phosphate dehydrogenase [NAD(P)+] (EC 1
P45833	1	1	11.3054	0.0249634	3.61973	CMD LV	Ctrl LV	Peptide chain release factor 1 (RF-1).
P02647;P15497;P15568	11	6	110.161	0.000627528	3.60041	CMD LV	Ctrl LV	Apolipoprotein A-I precursor (Apo-AI).
Q07051	2	1	26.704	0.000626429	3.57401	CMD LV	Ctrl LV	Elongation factor 1-alpha (EF-1-alpha) (Fragment).
P09768	1	1	10.5072	0.010165	3.44861	CMD LV	Ctrl LV	Thymidine kinase, cytosolic (EC 2.7.1.21).
P41887	15	3	83.6922	0.00879239	3.351	CMD LV	Ctrl LV	Heat shock protein 90 homolog.
Q9XSJ4	13	2	118.007	0.00363275	3.34159	CMD LV	Ctrl LV	Alpha enolase (EC 4.2.1.11) (2-phospho-D-glycerate
O05454	1	1	10.0124	0.0220827	3.31433	CMD LV	Ctrl LV	Putative ESAT-6 like protein 11.
Q9MUN1	1	1	4.0223	0.000181308	3.30881	CMD LV	Ctrl LV	Probable sulfate transport ATP-binding protein cys
P22752;O65759;P02261;P02262;P02263;P02264;P02265;P02267;P02268;P02269;P02270;P02271;P02272;P02273;P02274;P02275;P02276;P02277;P04735;P04736;P04908;P06897;P06898;P07793;P08985;P08991;P08992;P09588;P09589;P09590;P10812;P13630;P13912;P16104;P16865;P16866;P16886;P17317;P19177;P19178;P20670;P20671;P21896;P25469;P25470;P27325;P27661;P28001;P35061;P35062;P35063;P35064;P35065;P40280;P40281;P40282;P48003;…	4	4	36.334	0.0116025	3.26726	CMD LV	Ctrl LV	Histone H2A.1.
Q9QXX4	7	1	44.8746	0.021003	3.26321	CMD LV	Ctrl LV	Calcium-binding mitochondrial carrier protein Aral
P09572	7	2	44.3532	0.00977274	3.20888	CMD LV	Ctrl LV	Sodium/potassium-transporting ATPase alpha-1 chain
Q28522	43	2	333.164	0.000675922	3.19485	CMD LV	Ctrl LV	Serum albumin precursor (Fragment).
P10519	2	1	14.7529	0.0164851	3.18656	CMD LV	Ctrl LV	Streptokinase G precursor.
P02787;P19134;P25629	42	24	406.858	0.000271066	3.18282	CMD LV	Ctrl LV	Serotransferrin precursor (Siderophilin) (Beta-1-m
P25708	12	1	96.771	0.0108959	3.12031	CMD LV	Ctrl LV	NADH-ubiquinone oxidoreductase 51 kDa subunit, mit
Q27793	2	1	11.7766	3.90144e-05	3.03562	CMD LV	Ctrl LV	Bifunctional dihydrofolate reductase-thymidylate s
P38023	2	1	10.6095	0.00145745	3.02787	CMD LV	Ctrl LV	RNA polymerase sigma factor rpoD1.
P26779	8	3	48.6456	0.00494269	2.98985	CMD LV	Ctrl LV	Proactivator polypeptide precursor [Contains: Sapo
Q9TT14	12	1	80.4982	0.00148712	2.9757	CMD LV	Ctrl LV	Voltage-dependent anion-selective channel protein
P19904	2	2	9.9418	0.00106783	2.92146	CMD LV	Ctrl LV	Glutamine synthetase (EC 6.3.1.2) (Glutamate--ammo
P10983;P10984;P10986;Q03341	20	1	156.466	0.0275273	2.88931	CMD LV	Ctrl LV	Actin 1/3.
P41330;P10778	10	1	85.3675	0.00095893	2.87672	CMD LV	Ctrl LV	Hemoglobin alpha-II chain.
P57122	11	1	58.6175	0.00087145	2.86662	CMD LV	Ctrl LV	ATP synthase alpha chain (EC 3.6.3.14).
P34309	1	1	5.1632	1.1979e-05	2.84951	CMD LV	Ctrl LV	Hypothetical 11.3 kDa protein C06G4.3 in chromosom
P07425	11	2	99.2514	0.00114003	2.84726	CMD LV	Ctrl LV	Hemoglobin alpha chain.
P08553;P12839	4	2	32.6169	5.08634e-05	2.83411	CMD LV	Ctrl LV	Neurofilament triplet M protein (160 kDa neurofila
Q64591	7	3	43.8001	0.0263439	2.80987	CMD LV	Ctrl LV	2,4-dienoyl-CoA reductase, mitochondrial precursor
P00738;P00737;P00739;P19006;P19007;P50417	13	4	98.6691	0.00685114	2.78062	CMD LV	Ctrl LV	Haptoglobin-2 precursor.
P53534	18	2	156.816	0.0025764	2.77257	CMD LV	Ctrl LV	Glycogen phosphorylase, brain form (EC 2.4.1.1) (F
P57555	7	3	30.5876	0.00969316	2.76435	CMD LV	Ctrl LV	Chaperone protein htpG (Heat shock protein htpG) (
P02765;Q9N2D0	4	2	24.9881	0.00263101	2.73737	CMD LV	Ctrl LV	Alpha-2-HS-glycoprotein precursor (Fetuin-A) (Alph
P36415	11	3	116.122	6.79556e-08	2.73568	CMD LV	Ctrl LV	Heat shock cognate protein (Aginactin).
P00915;P00916;P35217	7	4	59.6028	4.16845e-05	2.731	CMD LV	Ctrl LV	Carbonic anhydrase I (EC 4.2.1.1) (Carbonate dehyd
Q9PT42	9	1	79.6348	0.0127211	2.70404	CMD LV	Ctrl LV	L-lactate dehydrogenase B chain (EC 1.1.1.27) (LDH
P37899	4	1	39.161	0.000257976	2.69615	CMD LV	Ctrl LV	Heat shock 70 kDa protein.
Q09073;P05141;P51881	20	2	187.254	0.0096099	2.69278	CMD LV	Ctrl LV	ADP,ATP carrier protein, fibroblast isoform (ADP/A
P48496	3	1	18.4388	0.0472798	2.68353	CMD LV	Ctrl LV	Triosephosphate isomerase, chloroplast precursor (
P30276	2	1	9.2514	0.0114566	2.61552	CMD LV	Ctrl LV	G2/mitotic-specific cyclin B2.
P24797	10	3	60.2382	1.12408e-05	2.60375	CMD LV	Ctrl LV	Sodium/potassium-transporting ATPase alpha-2 chain
P34930	18	1	189.883	0.0294458	2.56389	CMD LV	Ctrl LV	Heat shock 70 kDa protein 1 (HSP70.1).
P00828;P20858;Q01396	7	1	73.1699	0.00182526	2.55797	CMD LV	Ctrl LV	ATP synthase beta chain (EC 3.6.3.14).
P11141	5	2	36.6135	0.00224136	2.51799	CMD LV	Ctrl LV	Heat shock 70 kDa protein F, mitochondrial precurs
P15165;P02124;P02126;P07406;P14524	10	3	70.6842	7.39756e-05	2.51722	CMD LV	Ctrl LV	Hemoglobin beta chain.
P27738	7	5	39.145	0.000700907	2.51297	CMD LV	Ctrl LV	RNA-directed RNA polymerase (EC 2.7.7.48) (RNA rep
P42894	5	1	46.4551	0.00069226	2.49289	CMD LV	Ctrl LV	Enolase (EC 4.2.1.11) (2-phosphoglycerate dehydrat
P01027	10	2	73.6321	2.13864e-05	2.49169	CMD LV	Ctrl LV	Complement C3 precursor (HSE-MSF) [Contains: C3A a
P02790	14	7	127.446	0.0278583	2.4768	CMD LV	Ctrl LV	Hemopexin precursor (Beta-1B-glycoprotein).
O83220	1	1	10.9512	0.0171371	2.47677	CMD LV	Ctrl LV	50S ribosomal protein L4.
O74258	11	3	97.3274	0.00167949	2.47288	CMD LV	Ctrl LV	Actin.
P01023	9	5	61.2637	0.037532	2.4311	CMD LV	Ctrl LV	Alpha-2-macroglobulin precursor (Alpha-2-M).
Q9UKX3	26	6	182.732	0.000121205	2.42819	CMD LV	Ctrl LV	Myosin heavy chain, skeletal muscle, extraocular (
P27258	1	1	10.4038	0.000490674	2.40446	CMD LV	Ctrl LV	AL1 protein.
P20947	4	3	30.9063	0.021092	2.40297	CMD LV	Ctrl LV	Variant surface glycoprotein WRATAT B precursor (V
P45825	3	1	32.9786	0.000571798	2.40007	CMD LV	Ctrl LV	ATP synthase alpha chain (EC 3.6.3.14).
P10656	2	1	16.1075	0.00135385	2.3987	CMD LV	Ctrl LV	Glutamine synthetase (EC 6.3.1.2) (Glutamate--ammo
P34923	6	1	47.5855	0.000108952	2.39855	CMD LV	Ctrl LV	Glyceraldehyde 3-phosphate dehydrogenase, cytosoli
Q9WUB3;P09812	20	3	141.711	0.00605894	2.37467	CMD LV	Ctrl LV	Glycogen phosphorylase, muscle form (EC 2.4.1.1) (
O14880	3	3	27.7856	0.00205399	2.36248	CMD LV	Ctrl LV	Microsomal glutathione S-transferase 3 (EC 2.5.1.1
Q9WZI1	2	1	9.8014	0.0356097	2.3383	CMD LV	Ctrl LV	Ribonuclease R (EC 3.1.-.-) (RNase R) (VacB protei
P41041;P04353;P04464;P13565;P13868;P17928;P19533;P23286;P25069;P27161;P27162;P27163;P27164;P27482;P29612;P41040;P48976;P53440;P93087;P93171;Q02052;Q03509;Q39752;Q9UWF0	5	1	32.9545	0.00422527	2.31367	CMD LV	Ctrl LV	Calmodulin (CaM).
Q09458	1	1	5.7837	0.00355485	2.30192	CMD LV	Ctrl LV	Hypothetical 45.3 kDa protein C09F5.7 in chromosom
P40440	1	1	5.0057	4.26033e-05	2.30183	CMD LV	Ctrl LV	Hypothetical 11.6 kDa protein in SDL1 5'region.
P13539	55	2	517.654	0.000814266	2.29217	CMD LV	Ctrl LV	Myosin heavy chain, cardiac muscle alpha isoform (
P02774	15	11	109.49	0.0175924	2.26428	CMD LV	Ctrl LV	Vitamin D-binding protein precursor (DBP) (Group-s
P11966	1	1	12.0632	4.55963e-05	2.23695	CMD LV	Ctrl LV	Pyruvate dehydrogenase E1 component beta subunit (
Q9T1X7	2	1	23.478	0.0070336	2.22166	CMD LV	Ctrl LV	Hypothetical protein gp11 (Protein E10/E11/E12).
P27741;P06660	17	3	95.2535	0.0214771	2.22012	CMD LV	Ctrl LV	Heat shock protein 83 (HSP 83).
P70338;Q07120	1	1	10.83	0.0285103	2.21527	CMD LV	Ctrl LV	Zinc finger protein GFI-1 (Growth factor independe
P00504	5	2	52.387	0.00131956	2.19823	CMD LV	Ctrl LV	Aspartate aminotransferase, cytoplasmic (EC 2.6.1.
Q90474	24	1	150.006	7.85962e-05	2.19821	CMD LV	Ctrl LV	Heat shock protein HSP 90-alpha.
Q91233	11	2	121.995	0.0408476	2.19113	CMD LV	Ctrl LV	Heat shock 70 kDa protein (HSP70).
O42131	7	3	37.0232	0.0423721	2.17014	CMD LV	Ctrl LV	DNA topoisomerase II, beta isozyme (EC 5.99.1.3).
Q9QXQ0;O43707;P57780	15	2	84.7551	0.0346953	2.15924	CMD LV	Ctrl LV	Alpha-actinin 4 (Non-muscle alpha-actinin 4) (F-ac
P01024	39	20	280.488	0.0115021	2.15716	CMD LV	Ctrl LV	Complement C3 precursor [Contains: C3a anaphylatox
P53806	1	1	5.5448	0.0412886	2.15392	CMD LV	Ctrl LV	Calcipressin-like protein (Down Syndrome candidate
P30153;P54612;P54613	10	5	74.986	0.045757	2.13627	CMD LV	Ctrl LV	Serine/threonine protein phosphatase 2A, 65 KDA re
O62619	7	4	52.3966	0.00137755	2.12872	CMD LV	Ctrl LV	Pyruvate kinase (EC 2.7.1.40) (PK).
Q9KCL9	1	1	10.2986	0.000233002	2.12348	CMD LV	Ctrl LV	L-rhamnose isomerase (EC 5.3.1.14).
O42671;O42820	6	2	47.0272	0.00922009	2.11621	CMD LV	Ctrl LV	Elongation factor 1-alpha (EF-1-alpha).
P22292	10	1	61.5359	0.000579307	2.11303	CMD LV	Ctrl LV	Mitochondrial 2-oxoglutarate/malate carrier protei
Q9H0N5;Q9CZL5	1	1	5.3623	0.00533484	2.09536	CMD LV	Ctrl LV	DcoH-like protein DKFZp566K1946.
P01777;P01766	1	1	12.7056	0.00493201	2.09448	CMD LV	Ctrl LV	Ig heavy chain V-III region TEI.
O13507	5	1	37.461	0.00629666	2.0825	CMD LV	Ctrl LV	Glyceraldehyde 3-phosphate dehydrogenase (EC 1.2.1
P30101	11	3	75.1236	0.00187601	2.07364	CMD LV	Ctrl LV	Protein disulfide isomerase A3 precursor (EC 5.3.4
P12883;P04462;P11778;P13541;P13542	80	8	795.561	0.00168368	2.07196	CMD LV	Ctrl LV	Myosin heavy chain, cardiac muscle beta isoform (M
P02074	9	1	36.4196	0.00601037	2.05978	CMD LV	Ctrl LV	Hemoglobin beta-III chain.
P53483	8	1	96.2538	0.000213613	2.05123	CMD LV	Ctrl LV	Actin, alpha anomalous.
P00072;O22642;P00050;P00053;P00056;P00057;P00058;P00062;P00063;P00065;P00067;P00069;P00071	2	1	23.0899	8.08349e-06	2.01085	CMD LV	Ctrl LV	Cytochrome c.
P06540	5	2	51.0625	0.00915484	1.9726	CMD LV	Ctrl LV	ATP synthase beta chain (EC 3.6.3.14).
P01620;P01622;P01623;P04206;P18135;P18136	1	1	7.1022	0.000153859	1.97139	CMD LV	Ctrl LV	Ig kappa chain V-III region SIE.
P70444	2	2	22.017	0.00699265	1.96899	CMD LV	Ctrl LV	BH3 interacting domain death agonist (BID).
P04217	8	5	42.752	0.000329315	1.96192	CMD LV	Ctrl LV	Alpha-1B-glycoprotein.
P01042	2	1	16.1379	0.0145767	1.95276	CMD LV	Ctrl LV	Kininogen precursor (Alpha-2-thiol proteinase inhi
P28173	1	1	5.0347	0.0248777	1.94796	CMD LV	Ctrl LV	Amidophosphoribosyltransferase precursor (EC 2.4.2
P55931	15	2	104.868	0.000422388	1.92533	CMD LV	Ctrl LV	Electron transfer flavoprotein-ubiquinone oxidored
Q02337	2	2	15.5819	0.00193013	1.92211	CMD LV	Ctrl LV	D-beta-hydroxybutyrate dehydrogenase (EC 1.1.1.30)
P13357	9	2	101.684	0.0190864	1.90544	CMD LV	Ctrl LV	ATP synthase beta chain (EC 3.6.3.14).
P19854	5	1	34.3912	0.0242734	1.89237	CMD LV	Ctrl LV	Alcohol dehydrogenase class III chain (EC 1.1.1.1)
P17300	7	3	74.7364	0.000971316	1.88295	CMD LV	Ctrl LV	Actin 7.
P01028	15	9	89.1176	0.00289757	1.88113	CMD LV	Ctrl LV	Complement C4 precursor [Contains: C4A anaphylatox
O02691;O08756	4	1	23.0091	0.000209367	1.87212	CMD LV	Ctrl LV	3-hydroxyacyl-CoA dehydrogenase type II (EC 1.1.1.
O65314	8	1	64.2241	0.00195976	1.87192	CMD LV	Ctrl LV	Actin.
P05373	2	1	18.3109	0.0482348	1.87036	CMD LV	Ctrl LV	Delta-aminolevulinic acid dehydratase (EC 4.2.1.24
P20839;P50096	4	3	31.8257	0.0275839	1.86687	CMD LV	Ctrl LV	Inosine-5'-monophosphate dehydrogenase 1 (EC 1.1.1
Q9LCJ0;Q56584	1	1	5.0531	0.00107115	1.86676	CMD LV	Ctrl LV	Na(+)-translocating NADH-quinone reductase subunit
Q04917;P11576	6	2	44.091	0.000235519	1.85986	CMD LV	Ctrl LV	14-3-3 protein eta (Protein AS1).
O42265;P18420;P25786;Q9R1P4	4	2	20.5914	0.0450143	1.85838	CMD LV	Ctrl LV	Proteasome subunit alpha type 1 (EC 3.4.25.1) (Pro
Q02942	4	1	21.4365	0.00523287	1.85723	CMD LV	Ctrl LV	Transferrin precursor.
O88569;P22626;P51990	5	4	34.8764	0.000270384	1.85556	CMD LV	Ctrl LV	Heterogeneous nuclear ribonucleoproteins A2/B1 (hn
P51888	9	7	72.6087	0.0210182	1.85437	CMD LV	Ctrl LV	Prolargin precursor (Proline-arginine-rich end leu
P21291	2	2	14.3676	0.0113841	1.83102	CMD LV	Ctrl LV	Cysteine-rich protein 1 (CRP1) (CRP).
P05155	2	1	11.0667	0.019959	1.82751	CMD LV	Ctrl LV	Plasma protease C1 inhibitor precursor (C1 Inh) (C
P36221	12	4	107.84	0.000156352	1.80678	CMD LV	Ctrl LV	Tubulin beta-1 chain.
P26440	4	1	34.271	0.000179151	1.80276	CMD LV	Ctrl LV	Isovaleryl-CoA dehydrogenase, mitochondrial precur
Q44583	2	2	16.5167	0.00412288	1.79766	CMD LV	Ctrl LV	RNA polymerase sigma factor nccH.
O88844	6	1	35.2177	0.0313125	1.79682	CMD LV	Ctrl LV	Isocitrate dehydrogenase [NADP] cytoplasmic (EC 1.
O86459	3	1	15.4541	0.00642025	1.7957	CMD LV	Ctrl LV	Aspartate aminotransferase (EC 2.6.1.1) (Transamin
P45953	11	2	92.6053	0.0186828	1.78003	CMD LV	Ctrl LV	Acyl-CoA dehydrogenase, very-long-chain specific,
P00068	2	1	29.4684	0.00179524	1.77755	CMD LV	Ctrl LV	Cytochrome c.
Q49126;Q56461	4	2	20.7333	0.0315829	1.7692	CMD LV	Ctrl LV	Methylamine utilization protein mauD.
O17433	6	2	48.7613	0.00291799	1.75609	CMD LV	Ctrl LV	1-Cys peroxidoxin (EC 1.11.1.7) (1-CysPxn).
P29408	13	2	161.167	0.000649669	1.74237	CMD LV	Ctrl LV	Phosphoglycerate kinase 1 (EC 2.7.2.3).
P52324	2	1	16.2941	0.00959803	1.7266	CMD LV	Ctrl LV	RNA polymerase sigma factor rpoD (Sigma-70).
P07585;O46542;P28654;Q29393	7	2	44.4081	0.00177079	1.71555	CMD LV	Ctrl LV	Bone proteoglycan II precursor (PG-S2) (Decorin) (
P07602	11	5	75.5821	0.00159772	1.70271	CMD LV	Ctrl LV	Proactivator polypeptide precursor [Contains: Sapo
P23141	4	2	18.9571	0.0410315	1.69724	CMD LV	Ctrl LV	Liver carboxylesterase precursor (EC 3.1.1.1) (Acy
P09811	13	2	90.9938	0.0130333	1.69446	CMD LV	Ctrl LV	Glycogen phosphorylase, liver form (EC 2.4.1.1).
Q9YLJ1	2	1	15.0844	0.000320376	1.65024	CMD LV	Ctrl LV	Genome polyprotein [Contains: Coat protein VP4 (P1
Q02173	4	2	22.8704	0.0237292	1.64987	CMD LV	Ctrl LV	M-protein, striated muscle.
Q00610;P11442;P49951	17	13	95.0895	0.000311181	1.64895	CMD LV	Ctrl LV	Clathrin heavy chain 1 (CLH-17).
P81004	7	2	52.1887	0.0161235	1.64334	CMD LV	Ctrl LV	Voltage-dependent anion-selective channel protein
P82910;P02824;P02825	8	1	79.1902	0.0206278	1.63582	CMD LV	Ctrl LV	Major heat shock 70 kDa protein Aa (Heat shock pro
P50544	11	2	81.8488	0.0167037	1.63243	CMD LV	Ctrl LV	Acyl-CoA dehydrogenase, very-long-chain specific,
Q02916	5	3	30.0738	0.0376164	1.62411	CMD LV	Ctrl LV	Neurofilament triplet L protein (Neurofilament lig
Q9PEQ0	4	2	29.0124	0.0467833	1.6108	CMD LV	Ctrl LV	Chaperone protein htpG (Heat shock protein htpG) (
P42468	3	2	19.8277	0.00258228	1.60413	CMD LV	Ctrl LV	ATP synthase beta chain (EC 3.6.3.14).
P30038	7	3	50.7085	0.0112171	1.57916	CMD LV	Ctrl LV	Delta-1-pyrroline-5-carboxylate dehydrogenase, mit
P00003;P00001;P00002;P00004;P00005;P00006;P00007;P00008;P00009;P00010;P00011;P00012;P00013;P00014;P00016;P00017;P00018;P00019;P00021;P00022;P00023;P00026;P00030;P00031;P00037;P00039;P00040;P00052;P00060;P00061;P00064;P00070;P00073;P00079;P15451;P81280	8	4	93.9307	0.0341598	1.5698	CMD LV	Ctrl LV	Cytochrome c.
P49064	18	3	148.998	0.0363854	1.5647	CMD LV	Ctrl LV	Serum albumin precursor (Allergen Fel d 2).
Q42434	8	5	80.7399	0.00426366	1.56337	CMD LV	Ctrl LV	Luminal binding protein precursor (BiP) (78 kDa gl
Q92G88	8	2	100.9	0.0187805	1.55573	CMD LV	Ctrl LV	ATP synthase beta chain (EC 3.6.3.14).
P33299	2	1	10.2164	0.031343	1.55001	CMD LV	Ctrl LV	26S protease regulatory subunit 7 homolog (CIM5 pr
P97449	2	1	9.7405	0.0192014	1.54633	CMD LV	Ctrl LV	Aminopeptidase N (EC 3.4.11.2) (Microsomal aminope
P12431	16	1	126.96	0.035788	1.52282	CMD LV	Ctrl LV	Actin, muscle.
P12003	26	3	158.149	0.00131127	1.52026	CMD LV	Ctrl LV	Vinculin (Metavinculin).
P02558;P02559;P04268;P04692;P08942;P09493;P09494;P12324;P13105;P18342;P18343;P18344;P18441;P19354;P21107;P42639;P49436;P49437;P49439;Q01173;Q01174	16	2	166.068	0.0314612	1.51976	CMD LV	Ctrl LV	Tropomyosin alpha chain, skeletal and cardiac musc
Q03056	1	1	5.6393	0.00681112	1.51291	CMD LV	Ctrl LV	11 kDa protein in segment S11.
Q05746;P11144	8	2	71.9582	0.0263121	-1.5	Ctrl LV	CMD LV	Heat shock 70 kDa protein (HSP70) (Cytoplasmic ant
P13666	14	11	121.377	0.0029652	-1.51326	Ctrl LV	CMD LV	Sarcalumenin precursor.
O43852;O35887	3	3	18.1206	0.0266105	-1.51956	Ctrl LV	CMD LV	Calumenin precursor.
P05036	15	2	95.3066	0.0105902	-1.5212	Ctrl LV	CMD LV	ATP synthase alpha chain (EC 3.6.3.14).
Q03958;O15212	2	1	11.1749	0.0407396	-1.52578	Ctrl LV	CMD LV	Prefoldin subunit 6 (Protein Ke2).
P94188	1	1	5.3153	0.00130147	-1.53606	Ctrl LV	CMD LV	Mercuric reductase (EC 1.16.1.1) (Hg(II) reductase
P42930;P14602;P15991	5	1	32.9224	0.00150399	-1.54178	Ctrl LV	CMD LV	Heat shock 27 kDa protein (HSP 27).
O43678	3	2	39.19	0.00449786	-1.54299	Ctrl LV	CMD LV	NADH-ubiquinone oxidoreductase B8 subunit (EC 1.6.
Q07437;P14834	17	3	161.501	0.038338	-1.54448	Ctrl LV	CMD LV	Heat shock 70 kDa protein.
Q29551	6	1	34.3024	0.00150508	-1.54562	Ctrl LV	CMD LV	Succinyl-CoA:3-ketoacid-coenzyme A transferase, mi
P00795	5	1	40.5713	0.0340632	-1.55306	Ctrl LV	CMD LV	Cathepsin D (EC 3.4.23.5).
P13861	1	1	5.5509	0.0385189	-1.55338	Ctrl LV	CMD LV	cAMP-dependent protein kinase type II-alpha regula
Q06248	7	1	65.1911	0.0295631	-1.55654	Ctrl LV	CMD LV	Heat shock 70 kDa protein IV (HSP70 IV).
P13535	30	3	225.833	0.00869241	-1.5602	Ctrl LV	CMD LV	Myosin heavy chain, skeletal muscle, perinatal (My
Q08043	16	1	116.946	0.000413239	-1.56097	Ctrl LV	CMD LV	Alpha-actinin 3 (Alpha actinin skeletal muscle iso
O14773	2	2	16.4835	0.00905213	-1.56332	Ctrl LV	CMD LV	Tripeptidyl-peptidase I precursor (EC 3.4.14.9) (T
P06835	1	1	5.9022	8.7559e-06	-1.56581	Ctrl LV	CMD LV	Beta-glucosidase precursor (EC 3.2.1.21) (Gentiobi
P18091	10	6	63.4341	0.0117315	-1.56833	Ctrl LV	CMD LV	Alpha-actinin, sarcomeric (F-actin cross linking p
P11798	3	1	26.4073	0.01014	-1.57719	Ctrl LV	CMD LV	Calcium/calmodulin-dependent protein kinase type I
P94417	2	1	9.7003	0.0108133	-1.6042	Ctrl LV	CMD LV	Probable aspartokinase (EC 2.7.2.4) (Aspartate kin
O07125	3	1	20.489	0.0343138	-1.62539	Ctrl LV	CMD LV	Phosphocarrier protein HPr (Histidine-containing p
P16615;P11607;P20647	30	1	277.386	0.0188208	-1.6267	Ctrl LV	CMD LV	Sarcoplasmic/endoplasmic reticulum calcium ATPase
P41350;P33724;P49817;P51637;P51638;P56539;P79132;Q03135;Q9YGM8	4	1	34.6633	0.00423864	-1.6307	Ctrl LV	CMD LV	Caveolin-1.
Q9UBY9;P35385;Q9QUK5	5	4	54.8537	0.00659921	-1.63373	Ctrl LV	CMD LV	Heat-shock protein, beta-7 (Cardiovascular heat sh
P49376;P00830	7	1	90.5132	0.00159074	-1.6422	Ctrl LV	CMD LV	ATP synthase beta chain, mitochondrial precursor (
P01936	9	1	77.5219	0.0140489	-1.66069	Ctrl LV	CMD LV	Hemoglobin alpha chain.
Q92211	2	1	24.2684	0.00356573	-1.6632	Ctrl LV	CMD LV	Glyceraldehyde 3-phosphate dehydrogenase (EC 1.2.1
O53418	4	3	24.1306	0.02199	-1.6674	Ctrl LV	CMD LV	Probable enoyl-CoA hydratase echA8 (EC 4.2.1.17).
P42493	2	2	11.2343	0.00130265	-1.67803	Ctrl LV	CMD LV	Serine/threonine-protein kinase (EC 2.7.1.-).
P15259;O70250;P16290	7	2	79.7731	0.0477199	-1.71527	Ctrl LV	CMD LV	Phosphoglycerate mutase, muscle form (EC 5.4.2.1)
Q02257;P14923	3	1	16.6598	0.00259211	-1.72841	Ctrl LV	CMD LV	Junction plakoglobin (Desmoplakin III) (Fragment).
P53266	4	3	24.9361	0.0242907	-1.7396	Ctrl LV	CMD LV	SHY1 protein.
Q03334	2	2	9.6903	0.0195985	-1.75284	Ctrl LV	CMD LV	40S ribosomal protein S13.
P23004	6	1	47.3399	0.00344353	-1.78522	Ctrl LV	CMD LV	Ubiquinol-cytochrome C reductase complex core prot
P49114	5	2	34.6397	0.00119984	-1.86553	Ctrl LV	CMD LV	Superoxide dismutase [Mn], mitochondrial precursor
P51242	10	1	65.6178	0.0184038	-1.87684	Ctrl LV	CMD LV	ATP synthase alpha chain (EC 3.6.3.14).
O57971	2	1	16.8658	0.00624419	-1.88386	Ctrl LV	CMD LV	Putative L-asparaginase (EC 3.5.1.1) (L-asparagine
O06280	2	1	9.793	0.00402605	-1.89168	Ctrl LV	CMD LV	Pantoate--beta-alanine ligase (EC 6.3.2.1) (Pantot
Q27388	1	1	5.0669	0.020584	-1.93529	Ctrl LV	CMD LV	Pheromone-binding protein precursor (PBP).
Q9FV53	3	1	20.3894	0.0016051	-1.95069	Ctrl LV	CMD LV	Peptide deformylase, mitochondrial precursor (EC 3
Q9SKP6	5	1	33.893	0.0081996	-1.96128	Ctrl LV	CMD LV	Triosephosphate isomerase, chloroplast precursor (
P12346	14	1	100.354	0.0187002	-1.96634	Ctrl LV	CMD LV	Serotransferrin precursor (Siderophilin) (Beta-1-m
P52175;P52174	2	2	10.5	0.00475127	-1.9736	Ctrl LV	CMD LV	Nucleoside diphosphate kinase NBR-B (EC 2.7.4.6) (
P21398;P56560	6	2	41.3675	0.000384512	-1.98035	Ctrl LV	CMD LV	Amine oxidase [flavin-containing] A (EC 1.4.3.4) (
P26520;P09094	6	1	41.8122	0.0151252	-2.01124	Ctrl LV	CMD LV	Glyceraldehyde 3-phosphate dehydrogenase, cytosoli
P52011	3	1	26.8008	0.0231472	-2.03833	Ctrl LV	CMD LV	Peptidyl-prolyl cis-trans isomerase 3 (EC 5.2.1.8)
P23007	11	1	110.888	0.000131581	-2.07242	Ctrl LV	CMD LV	Citrate synthase, mitochondrial (EC 4.1.3.7).
P07137	6	1	60.2513	0.00033888	-2.07291	Ctrl LV	CMD LV	ATP synthase beta chain (EC 3.6.3.14).
P49065	13	1	70.9288	0.00991625	-2.08335	Ctrl LV	CMD LV	Serum albumin precursor.
P20111	21	2	163.111	0.0288295	-2.09485	Ctrl LV	CMD LV	Alpha-actinin 2 (Alpha actinin skeletal muscle iso
P32637	6	1	37.3478	0.0128964	-2.17553	Ctrl LV	CMD LV	Glyceraldehyde 3-phosphate dehydrogenase (EC 1.2.1
P48501	2	1	14.5043	0.0250944	-2.17703	Ctrl LV	CMD LV	Triosephosphate isomerase (EC 5.3.1.1) (TIM).
P49066	4	1	22.8656	0.00754383	-2.26274	Ctrl LV	CMD LV	Alpha-fetoprotein precursor (Alpha-fetoglobulin) (
P02079;P02078	10	1	42.5469	0.0198145	-2.29002	Ctrl LV	CMD LV	Hemoglobin beta-C chain.
P41166	3	2	24.1435	0.00359088	-2.42981	Ctrl LV	CMD LV	Elongation factor 1-alpha (EF-1-alpha).
P05894	2	1	10.0467	2.39628e-06	-2.43317	Ctrl LV	CMD LV	GAG polyprotein [Contains: Core protein P17; Core
P00366	12	1	86.8702	0.0471535	-2.54606	Ctrl LV	CMD LV	Glutamate dehydrogenase (EC 1.4.1.3) (GDH).
P07304	3	1	28.6846	0.0045561	-2.5521	Ctrl LV	CMD LV	Tubulin alpha-1 chain.
O95096	1	1	4.1288	0.022771	-2.63207	Ctrl LV	CMD LV	Homeobox protein NKX-2.2.
P05439	16	1	105.883	0.0305341	-2.72527	Ctrl LV	CMD LV	ATP synthase alpha chain (EC 3.6.3.14).
P24225	1	1	5.146	8.24427e-05	-2.9314	Ctrl LV	CMD LV	Evolved beta-galactosidase beta-subunit.
P04272;P19620	11	1	72.9641	4.93344e-05	-2.97517	Ctrl LV	CMD LV	Annexin II (Lipocortin II) (Calpactin I heavy chai
Q14061	1	1	13.684	0.0192231	-3.24476	Ctrl LV	CMD LV	Cytochrome c oxidase copper chaperone.
P70075	3	1	23.6631	0.0102742	-3.26075	Ctrl LV	CMD LV	Annexin V.
P02061	13	1	64.7974	0.0125496	-3.71889	Ctrl LV	CMD LV	Hemoglobin beta chain.
P33253	4	1	58.7441	0.0248235	-3.77457	Ctrl LV	CMD LV	ATP synthase beta chain (EC 3.6.3.14).
O10687	1	1	12.6	0.000934201	-3.83119	Ctrl LV	CMD LV	Major surface glycoprotein G (Attachment glycoprot
P12429	3	1	19.9175	0.022787	-4.4588	Ctrl LV	CMD LV	Annexin III (Lipocortin III) (Placental anticoagul
P35431	4	1	26.824	0.0401722	-4.52887	Ctrl LV	CMD LV	Caveolin-1.
P03454	2	1	10.9731	0.0397531	-7.75046	Ctrl LV	CMD LV	Hemagglutinin precursor [Contains: Hemagglutinin H
P46439	1	1	4.7748	0.0145063	-14.3259	Ctrl LV	CMD LV	Glutathione S-transferase Mu 5 (EC 2.5.1.18) (GSTM
Q9XS41	4	1	29.9811	0.00422217	-38.8334	Ctrl LV	CMD LV	Superoxide dismutase [Mn], mitochondrial precursor

## Sheet: DEPs
ID	Exp Fold Change	Symbol	Entrez Gene Name	Location	Type(s)	Colak et al (mRNA)	Yang et (RNAseq)	Liu et al (RNAseq)
P34947	14.249	GRK5	G protein-coupled receptor kinase 5	Plasma Membrane	kinase
P01594	8.305	IGKV1D-33	immunoglobulin kappa variable 1D-33	Extracellular Space	other
P02652	8.105	APOA2	apolipoprotein A-II	Extracellular Space	transporter
P24409	7.58	RAB10	RAB10, member RAS oncogene family	Cytoplasm	enzyme
P51153	7.58	RAB13	RAB13, member RAS oncogene family	Plasma Membrane	enzyme
P14824	6.814	ANXA6	annexin A6	Plasma Membrane	ion channel
P01860	6.752	IGHG3	immunoglobulin heavy constant gamma 3 (G3m marker)	Extracellular Space	other
O01666	5.888	ATP5C1	ATP synthase, H+ transporting, mitochondrial F1 complex, gamma polypeptide 1	Cytoplasm	transporter		*
Q9R0Y5	4.882	AK1	adenylate kinase 1	Cytoplasm	kinase		*
P01834	4.191	IGKC	immunoglobulin kappa constant	Extracellular Space	other
P01876	4.098	IGHA1	immunoglobulin heavy constant alpha 1	Extracellular Space	other
P01859	4.029	IGHG2	immunoglobulin heavy constant gamma 2 (G2m marker)	Plasma Membrane	other
Q9LKR3	4.01	HSPA5	heat shock 70kDa protein 5 (glucose-regulated protein, 78kDa)	Cytoplasm	enzyme	*
P01857	3.924	IGHG1	immunoglobulin heavy constant gamma 1 (G1m marker)	Extracellular Space	other
Q09139	3.918	FABP7	fatty acid binding protein 7, brain	Cytoplasm	transporter
P0CG04	3.716	IGLC1	immunoglobulin lambda constant 1 (Mcg marker)	Cytoplasm	other
Q9Z2U1	3.7	PSMA5	proteasome (prosome, macropain) subunit, alpha type, 5	Cytoplasm	peptidase
P02647	3.6	APOA1	apolipoprotein A-I	Extracellular Space	transporter
P41887	3.351	HSP90AB1	heat shock protein 90kDa alpha (cytosolic), class B member 1	Cytoplasm	enzyme	*	*
Q9XSJ4	3.342	ENO1	enolase 1, (alpha)	Cytoplasm	enzyme			*
P08985	3.267	H2AFV	H2A histone family, member V	Nucleus	other	*
P0C0S4	3.267	H2AFZ	H2A histone family, member Z	Nucleus	other		*
Q93077	3.267	HIST1H2AC	histone cluster 1, H2ac	Nucleus	other		*	*
Q99878	3.267	HIST1H2AK	histone cluster 1, H2ak	Nucleus	other		*
P16104	3.267	H2AFX	H2A histone family, member X	Nucleus	transcription regulator
P20671	3.267	HIST1H2AD	histone cluster 1, H2ad	Nucleus	other
P02262	3.267	HIST2H2AA3/HIST2H2AA4	histone cluster 2, H2aa3	Nucleus	other
P02263	3.267	HIST2H2AC	histone cluster 2, H2ac	Nucleus	other
Q00728	3.267	HIST3H2A	histone cluster 3, H2a	Nucleus	other			*
Q9QXX4	3.263	SLC25A13	solute carrier family 25 (aspartate/glutamate carrier), member 13	Cytoplasm	transporter	*	*
P09572	3.209	ATP1A1	ATPase, Na+/K+ transporting, alpha 1 polypeptide	Plasma Membrane	transporter
Q28522	3.195	ALB	albumin	Extracellular Space	transporter
P25708	3.12	NDUFV1	NADH dehydrogenase (ubiquinone) flavoprotein 1, 51kDa	Cytoplasm	enzyme	*
P68002	2.976	VDAC2	voltage-dependent anion channel 2	Cytoplasm	ion channel
P10984	2.889	ACTG1	actin gamma 1	Cytoplasm	other
P34308	2.85	CAPN8	calpain 8	Cytoplasm	peptidase
P08553	2.834	Nefm	neurofilament, medium polypeptide	Plasma Membrane	other
Q64591	2.81	DECR1	2,4-dienoyl CoA reductase 1, mitochondrial	Cytoplasm	enzyme		*
P00738	2.781	HP	haptoglobin	Extracellular Space	peptidase		*
P00739	2.781	HPR	haptoglobin-related protein	Extracellular Space	peptidase
P53534	2.773	PYGB	phosphorylase, glycogen; brain	Cytoplasm	enzyme
P02765	2.737	AHSG	alpha-2-HS-glycoprotein	Extracellular Space	other
P00915	2.731	CA1	carbonic anhydrase I	Cytoplasm	enzyme
Q09073	2.693	SLC25A5	solute carrier family 25 (mitochondrial carrier; adenine nucleotide translocator), member 5	Cytoplasm	transporter		*
P30276	2.616	CCNB2	cyclin B2	Cytoplasm	other
P24797	2.604	ATP1A2	ATPase, Na+/K+ transporting, alpha 2 polypeptide	Plasma Membrane	transporter
P11141	2.518	HSPA9	heat shock 70kDa protein 9 (mortalin)	Cytoplasm	other
P02790	2.477	HPX	hemopexin	Extracellular Space	transporter
P01023	2.431	A2M	alpha-2-macroglobulin	Extracellular Space	transporter
Q9UKX3	2.428	MYH13	myosin, heavy chain 13, skeletal muscle	Cytoplasm	other
Q9WUB3	2.375	PYGM	phosphorylase, glycogen, muscle	Cytoplasm	enzyme		*
O14880	2.362	MGST3	microsomal glutathione S-transferase 3	Cytoplasm	enzyme		*
P27482	2.314	CALML3	calmodulin-like 3	Cytoplasm	other
P02774	2.264	GC	group-specific component (vitamin D binding protein)	Extracellular Space	transporter
P11966	2.237	PDHB	pyruvate dehydrogenase (lipoamide) beta	Cytoplasm	enzyme	*
P70338	2.215	GFI1	growth factor independent 1 transcription repressor	Nucleus	transcription regulator
Q90474	2.198	HSP90AA1	heat shock protein 90kDa alpha (cytosolic), class A member 1	Cytoplasm	enzyme	*	*
P00504	2.198	GOT1	glutamic-oxaloacetic transaminase 1, soluble	Cytoplasm	enzyme	*
O42131	2.17	TOP2B	topoisomerase (DNA) II beta 180kDa	Nucleus	enzyme
Q9QXQ0	2.159	ACTN4	actinin, alpha 4	Cytoplasm	transcription regulator
P01024	2.157	C3	complement component 3	Extracellular Space	peptidase		*	*
P53806	2.154	RCAN3	RCAN family member 3	Other	other
P30153	2.136	PPP2R1A	protein phosphatase 2, regulatory subunit A, alpha	Cytoplasm	phosphatase		*
O62619	2.129	PKM	pyruvate kinase, muscle	Cytoplasm	kinase
P22292	2.113	SLC25A11	solute carrier family 25 (mitochondrial carrier; oxoglutarate carrier), member 11	Cytoplasm	transporter	*
Q9H0N5	2.095	PCBD2	pterin-4 alpha-carbinolamine dehydratase/dimerization cofactor of hepatocyte nuclear factor 1 alpha (TCF1) 2	Other	enzyme
P30101	2.074	PDIA3	protein disulfide isomerase family A, member 3	Cytoplasm	peptidase
P13541	2.072	MYH3	myosin, heavy chain 3, skeletal muscle, embryonic	Cytoplasm	enzyme	*
P12883	2.072	MYH7	myosin, heavy chain 7, cardiac muscle, beta	Cytoplasm	enzyme
P18135	1.971	IGKV3-20	immunoglobulin kappa variable 3-20	Extracellular Space	other
P01622	1.971	IGKV3D-20	immunoglobulin kappa variable 3D-20	Extracellular Space	other
P70444	1.969	BID	BH3 interacting domain death agonist	Cytoplasm	other		*
P04217	1.962	A1BG	alpha-1-B glycoprotein	Extracellular Space	other
P01042	1.953	KNG1	kininogen 1	Extracellular Space	other
P28173	1.948	PPAT	phosphoribosyl pyrophosphate amidotransferase	Cytoplasm	enzyme
Q02337	1.922	BDH1	3-hydroxybutyrate dehydrogenase, type 1	Cytoplasm	enzyme	*
P0C0L4	1.881	C4A/C4B	complement component 4B (Chido blood group)	Extracellular Space	other
O02691	1.872	HSD17B10	hydroxysteroid (17-beta) dehydrogenase 10	Cytoplasm	enzyme		*
P20839	1.867	IMPDH1	IMP (inosine 5'-monophosphate) dehydrogenase 1	Cytoplasm	enzyme
Q04917	1.86	YWHAH	tyrosine 3-monooxygenase/tryptophan 5-monooxygenase activation protein, eta	Cytoplasm	transcription regulator
O42265	1.858	PSMA1	proteasome (prosome, macropain) subunit, alpha type, 1	Cytoplasm	peptidase		*
O88569	1.856	HNRNPA2B1	heterogeneous nuclear ribonucleoprotein A2/B1	Nucleus	other
P51888	1.854	PRELP	proline/arginine-rich end leucine-rich repeat protein	Extracellular Space	other			*
P21291	1.831	CSRP1	cysteine and glycine-rich protein 1	Nucleus	other
P05155	1.828	SERPING1	serpin peptidase inhibitor, clade G (C1 inhibitor), member 1	Extracellular Space	other			*
P26440	1.803	IVD	isovaleryl-CoA dehydrogenase	Cytoplasm	enzyme		*
O88844	1.797	IDH1	isocitrate dehydrogenase 1 (NADP+), soluble	Cytoplasm	enzyme
P07585	1.716	DCN	decorin	Extracellular Space	other	*
P07602	1.703	PSAP	prosaposin	Extracellular Space	other		*
P23141	1.697	CES1	carboxylesterase 1	Cytoplasm	enzyme		*	*
P09811	1.694	PYGL	phosphorylase, glycogen, liver	Cytoplasm	enzyme
Q02173	1.65	MYOM2	myomesin 2	Cytoplasm	other			*
Q00610	1.649	CLTC	clathrin, heavy chain (Hc)	Plasma Membrane	other			*
P50544	1.632	ACADVL	acyl-CoA dehydrogenase, very long chain	Cytoplasm	enzyme		*
P30038	1.579	ALDH4A1	aldehyde dehydrogenase 4 family, member A1	Cytoplasm	enzyme	*	*
P62894	1.57	CYCS	cytochrome c, somatic	Cytoplasm	transporter
P99998	1.57	LOC679794	similar to Cytochrome c, somatic	Other	transporter
P00002	1.57	LOC690675	similar to Cytochrome c, somatic	Other	other
P33299	1.55	PSMC2	proteasome (prosome, macropain) 26S subunit, ATPase, 2	Nucleus	peptidase		*
P97449	1.546	ANPEP	alanyl (membrane) aminopeptidase	Plasma Membrane	peptidase		*
P04268	1.52	TPM1	tropomyosin 1 (alpha)	Cytoplasm	other
P06753	1.52	TPM3	tropomyosin 3	Cytoplasm	other
P12003	1.52	VCL	vinculin	Plasma Membrane	enzyme
O43852	-1.52	CALU	calumenin	Cytoplasm	other
Q03958	-1.526	PFDN6	prefoldin subunit 6	Cytoplasm	other
P42930	-1.542	HSPB1	heat shock 27kDa protein 1	Cytoplasm	other
O43678	-1.543	NDUFA2	NADH dehydrogenase (ubiquinone) 1 alpha subcomplex, 2, 8kDa	Cytoplasm	enzyme		*
P13861	-1.553	PRKAR2A	protein kinase, cAMP-dependent, regulatory, type II, alpha	Cytoplasm	kinase			*
P13535	-1.56	MYH8	myosin, heavy chain 8, skeletal muscle, perinatal	Cytoplasm	enzyme
O14773	-1.563	TPP1	tripeptidyl peptidase I	Cytoplasm	peptidase	*
P18091	-1.568	Actn3	actinin alpha 3	Plasma Membrane	other
P11798	-1.577	CAMK2A	calcium/calmodulin-dependent protein kinase II alpha	Cytoplasm	kinase
P16615	-1.627	ATP2A2	ATPase, Ca++ transporting, cardiac muscle, slow twitch 2	Cytoplasm	transporter
P56539	-1.631	CAV3	caveolin 3	Plasma Membrane	enzyme
Q9UBY9	-1.634	HSPB7	heat shock 27kDa protein family, member 7 (cardiovascular)	Cytoplasm	other
P00830	-1.642	ATP5B	ATP synthase, H+ transporting, mitochondrial F1 complex, beta polypeptide	Cytoplasm	transporter	*
P15259	-1.715	PGAM2	phosphoglycerate mutase 2 (muscle)	Cytoplasm	phosphatase		*
Q02257	-1.728	JUP	junction plakoglobin	Plasma Membrane	other		*	*
Q03334	-1.753	RPS13	ribosomal protein S13	Cytoplasm	other
P23004	-1.785	UQCRC2	ubiquinol-cytochrome c reductase core protein II	Cytoplasm	enzyme
P05373	-1.87	ALAD	aminolevulinate dehydratase	Cytoplasm	enzyme			*
Q9FV53	-1.951	PDF	peptide deformylase (mitochondrial)	Cytoplasm	enzyme
P12346	-1.966	TF	transferrin	Extracellular Space	transporter
P52175	-1.974	NME1	NME/NM23 nucleoside diphosphate kinase 1	Cytoplasm	kinase
P21398	-1.98	MAOA	monoamine oxidase A	Cytoplasm	enzyme
P56560	-1.98	MAOB	monoamine oxidase B	Cytoplasm	enzyme
P52011	-2.038	Gm9234	predicted pseudogene 9234	Other	other
P20111	-2.095	ACTN2	actinin, alpha 2	Nucleus	transcription regulator
P00366	-2.546	GLUD1	glutamate dehydrogenase 1	Cytoplasm	enzyme
O95096	-2.632	NKX2-2	NK2 homeobox 2	Nucleus	transcription regulator
P04272	-2.975	ANXA2	annexin A2	Plasma Membrane	other			*
Q14061	-3.245	COX17	COX17 cytochrome c oxidase copper chaperone	Cytoplasm	enzyme	*	*
P12429	-4.459	ANXA3	annexin A3	Cytoplasm	enzyme		*
P35431	-4.529	CAV1	caveolin 1, caveolae protein, 22kDa	Plasma Membrane	transmembrane receptor
P46439	-14.326	GSTM5	glutathione S-transferase mu 5	Cytoplasm	enzyme
References:
1. Yang, K.C., et al., Deep RNA sequencing reveals dynamic regulation of myocardial noncoding RNAs in failing human heart and remodeling with mechanical circulatory support. Circulation, 2014. 129(9): p. 1009-21.
2. Liu, Y., et al., RNA-Seq identifies novel myocardial gene expression signatures of heart failure. Genomics, 2015. 105(2): p. 83-9.
mRNA: microarray data
*Differentially expressed gene
