# Supplementary material for: Integrated Left Ventricular Global Transcriptome and Proteome Profiling in Human End-Stage Dilated Cardiomyopathy
Source: PLoS One. 2016 Oct 6;11(10):e0162669. doi: 10.1371/journal.pone.0162669 (PMC5053516; doi:10.1371/journal.pone.0162669)
Supplement: S3 Table — (XLS) [file pone.0162669.s007.xls]

## Sheet: Common Upstream Requlators
Upstream Regulator	Molecule Type	mRNA_p-value of overlap	mRNA_Target molecules in dataset	proteomic_p-value of overlap	proteomic_Target molecules in dataset
AGT	growth factor	0.0359	ADAMTS5,AGT,ANK3,ATP1B1,BGN,CAT,CCND1,CCND2,COL1A1,COX4I1,COX5A,COX7A2,DDAH2,ETV1,FOS,GABBR1,HMGB2,HOXA9,MAP2K7,MAPT,MYH10,NOTCH4,NOX4,NPPA,NR4A2,PDGFA,PIK3R1,PNKD,RGS2,STK11,TGFB1,TXNIP,VEGFC,ZFP36	0.000984	ANXA3,ATP1A1,CAV1,GRK5,GSTM5,HSPB1,IDH1,MYH7
AIFM1	enzyme	0.0113	AIFM1,COX17,NDUFA13	0.0459	COX17
ANGPT2	growth factor	0.0304	CAT,COL1A1,CRYAB,FAS,HDAC2,HSP90AA1,HSPA5,HSPD1,JMJD6,LYN,MAPK12,NOX4,NPPA,PDIA6,SOD1,TOP1,TXNIP,XRCC1	0.000269	HSP90AA1,HSPA5,MYH7,NME1,PDIA3,SERPING1
APP	other	0.000222	ABCG2,ACO2,ACTB,ADAMTS4,AIF1,AIFM1,ALDOA,ALDOC,ATF4,ATP1B1,ATP5A1,ATP5B,ATP5H,BASP1,BIK,CAT,CCND1,CCND2,CDK5RAP2,CKB,COX7A2,CRYM,CS,CTSD,DCN,DNM1L,ECH1,ERBB2,FABP3,FOS,GLIS3,GPI,H2AFJ,H2AFV,HBG2,HNRNPA1,HSP90AA1,HSP90AB1,HSPA5,HSPD1,HSPE1,JUND,LDB2,LIMK1,MAPT,NAMPT,NDUFA8,NDUFB11,NDUFS6,NR4A2,NXPE3,PACSIN1,PAX3,PDGFA,PFKFB3,PIK3R1,PRDX2,PTGDS,RPGR,SEPT7,SLC1A2,SOD1,ST3GAL5,SUCLG1,TGFB1,TP73,TPI1,…	1.45e-08	ACTN2,AK1,ALB,ATP1A2,ATP5C1,C3,CLTC,DCN,ENO1,HSP90AA1,HSP90AB1,HSPA5,HSPB1,NME1,PKM,PPP2R1A,PRKAR2A,TOP2B,TPP1
ATF6	transcription regulator	0.0354	CPT2,FOS,HSPA5,MANF,NPPA,PPARA	0.0158	ATP2A2,HSPA5
AVP	other	0.0248	CCND1,CKM,FOS,HSPA5,NPPA,TGFB1	0.0173	ATP1A1,HSPA5
BDNF	growth factor	0.036	AGRN,ALDH7A1,AR,ARIH1,CCND1,CCND2,CDADC1,CRMP1,FOS,HSP90AA1,HSPA5,KCNIP2,LIMK1,MACROD1,MAPT,MYH3,MYO5A,PFKFB3,SLC16A7,TIPARP,TNFRSF11B,TP53BP1,TPP1,TXNIP,VSNL1	0.000496	ANXA2,BID,CAMK2A,HSP90AA1,HSPA5,MYH8,TPP1
Calcineurin protein(s)	complex	0.0075	CKM,CKMT2,FOS,KCNQ2,NPPA,NR4A2,PPARA,PPARGC1A,RGS2	0.0313	ATP2A2,MYH7
CD38	enzyme	0.0456	ALDOA,ALDOC,ASNS,ATP1B1,CCND2,CRIP1,GLIPR2,HEPACAM2,IL1R2,MANF,PDIA6,PPARGC1A,S100A4,SOCS2,TPI1	0.00628	ANXA2,ANXA6,IGHG1,PKM
CEBPB	transcription regulator	0.0302	AGT,ANTXR1,ASNS,CCND1,CCND2,CLPP,COL1A1,DCN,DHX9,DLX3,EMCN,FAS,FGFR2,FOS,GLIPR2,HBB,HSP90AA1,HSPD1,HSPE1,IDH3B,IKBKE,LYN,NFE2L1,PDK4,PPARA,PPARGC1A,PPP1R14A,SART3,SREBF1,TGFB1,TNFAIP6,TOP1	0.000101	ALB,C3,CCNB2,DCN,HP,HPX,HSP90AA1,IGKC,TF
Ck2	complex	0.0162	ATF4,FOS,ZFP36	0.0414	BID
CREB3L2	transcription regulator	0.0113	HSPA5,MX1,SEC23B	0.0459	HSPA5
CTF1	cytokine	0.026	AGT,FOS,NKX2-5,NPPA,SERPINA3	0.00869	A2M,MYH7
DMD	other	0.00175	AIG1,ALKBH8,BGN,CKMT2,CSRNP3,FBXO32,LDB3,MAP3K9,MSI2,NQO2,PACSIN1,PDK4,PLPP3,PPARGC1A,RPL3L,SGCG,SOCS4,SPTB,STARD10,TP53BP1,UNC79	0.00131	Actn3,MYH13,MYH7,MYH8,PYGM
DOHH	enzyme	0.0223	PARK7,PRDX2	0.0278	NME1
DSPP	other	0.0356	BGN,DCN	0.0232	DCN
EBF1	transcription regulator	0.0397	COL1A1,GATA3,KRAS,PCK2,PHKA1,PIK3R1,PPARGC1A,PRKAR1A,SHC4,SOCS4,SREBF1,STAT1,TCF3	0.0224	IGKC,PRKAR2A,PYGB
EGF	growth factor	0.0117	ABCG2,AFP,AR,AURKA,CCND1,CCND2,CDH4,COL1A1,CTSD,DCN,ERBB2,FOS,FOXA2,ID2,IL1R2,JUND,KRAS,KRT16,LIMK2,LPCAT3,NCOA2,NOTCH1,NPPA,NR4A2,PDK4,PLPP3,S100A11,S100A4,SART3,SDPR,SERPINA3,SLC1A2,SREBF1,ST3GAL1,STAT1,TGFB1,TUFM,VASP,VEGFC,ZFP36	0.00199	ANPEP,APOA1,ATP2A2,CAV1,DCN,FABP7,IDH1,VCL
EGFR	kinase	0.00532	ABCG2,ACTB,AR,BTC,CASP4,CCND1,COL1A1,COL8A1,CRMP1,CRYAB,ERBB2,FOS,HMGA2,HNRNPA1,HSPA5,JUND,KRT16,MT1B,MT1F,NOTCH1,NPPA,PRKAR1A,SEC61A2,SERPINA3,SLC2A3,TNFAIP6,TNFRSF11B,TOP1,TXNIP	8.58e-05	Actn3,CAV1,FABP7,HNRNPA2B1,HP,HSPA5,HSPB1,VCL
ELAVL1	other	0.0185	DCN,EIF4E2,ELAVL1,FOS,GATA3,NDUFB8,SLC25A11,SRSF7,WEE1,ZFP36	0.0496	DCN,SLC25A11
EPAS1	transcription regulator	0.0245	ABCG2,ALDOC,CAT,CCND1,CKB,CKM,CKMT2,EIF5A,FOS,HSPA5,LOXL2,MANF,NOTCH1,OMA1,PFKFB3,SLC2A3,SOD1,SREBF1,TNFRSF11B	0.0117	CAV1,ENO1,HSPA5,MYOM2
ERBB2	kinase	0.000118	ABCG2,ACTB,ADAMTS5,ALAS1,ALDOC,AR,ATF4,AURKA,BCAT2,CADM1,CCL11,CCND1,CCND2,CDKN2C,CDON,CENPF,CHCHD10,CLDN4,CLEC11A,COL1A1,CPT2,CRIP1,DZIP3,ERBB2,ETFB,ETV1,FOS,GATA3,GTF3A,HES2,HMGA2,HMGB2,HTRA1,ID2,LPCAT1,MAN1A1,MFAP2,MYBL1,NDUFAB1,NDUFV1,NOTCH1,NOX4,P4HA2,PCK2,PDK4,PFKFB3,PHYH,PINK1,PLAC8,PRDX2,PSMB9,RPL17,S100A4,SDPR,SERPINA3,SOCS2,SRP19,SRPX,STMN3,TOP1,UQCR10,VEGFC	4.6e-05	ALAD,ANXA2,CCNB2,CES1,DECR1,HP,HSPB1,IDH1,JUP,MAOA,NDUFV1,VCL
ESRRA	ligand-dependent nuclear receptor	0.000245	ACSL1,ALAS1,ALDOC,ATP5B,CKB,ETFDH,FABP3,GOT1,IDH3A,NDUFB5,PCK2,PDK4,PPARA,PPARGC1A,TPI1	5.71e-06	ACADVL,ATP2A2,ENO1,GOT1,MYH7,PKM
Esrra	transcription regulator	2.67e-05	ALDOA,ALDOC,ATP5B,ATP5J2,ATP5O,COX5A,CPT2,CYC1,ECH1,FABP1,IDH3A,NDUFS3,PCK2,PDK4,PPARGC1A,SIRT5	4.74e-05	ENO1,NDUFA2,PGAM2,PYGL,PYGM
ESRRG	ligand-dependent nuclear receptor	0.0248	ALDOC,FBXO32,PDK4,PPARA,TPI1,TRIM63	0.0137	ENO1,PKM
estrogen receptor	group	0.0288	ABCG2,CCND1,CCND2,CD5,CDH4,CLDN4,ERBB2,FGF12,FGFR2,FOS,GATA3,HSP90AA1,LOXL2,LYN,MAN1A1,MAPK12,MAPT,PCDH7,PDGFA,RGS2,TGFB1,VEGFC	0.0235	C3,CAV1,HSP90AA1,JUP
FOXO1	transcription regulator	0.00326	ALAS1,APOM,AR,ATP5B,ATP6V1D,CASP2,CAT,CCND1,CDKN2C,CENPF,CKMT2,CS,FAS,FBXO32,FOS,FOXA2,GPI,HSPA5,LEFTY2,LPIN2,MRPL34,MRPS18A,MRPS7,NAMPT,NDUFA8,PCK2,PDHB,PDK4,PPARGC1A,SREBF1,TGFB1,TRIM63,TXNIP	0.0209	A2M,BID,CCNB2,HSPA5,PDHB
G6PC	phosphatase	0.0223	HSPA5,HYOU1	0.0232	HSPA5
GH1	growth factor	0.0368	ACSL1,ACTB,AGT,ATF4,CAT,CROT,FOS,HBB,HOXA1,ID2,NPPA,PLA2G16,PPARA,SOCS2,SOD1,SREBF1,XRCC1,ZFP36	0.000448	ALB,C3,DECR1,GLUD1,JUP,TF
HAO1	enzyme	0.0116	HSPA5,PPARGC1A	0.014	HSPA5
HDAC1	transcription regulator	0.0369	CCND1,CCND2,CCR8,DCLRE1C,FABP1,FAS,FOS,HBG2,LGR6,NKX2-5,PAX3,PDGFA,PFKFB3,POLD2,POLL,PPARGC1A,SDPR,SLC1A2,SREBF1,STRA13,TP73	0.0258	APOA1,CCNB2,MYH7,Nefm
HIF1A	transcription regulator	0.000159	ADAM15,AFP,AGT,ALDOA,ALDOC,ASNS,AURKA,BGN,CCND1,CTSD,EIF5A,ERBB2,FOS,FURIN,GPI,HIST1H2BK,HMGCL,HSPA5,ID2,LOXL2,MANF,NOTCH1,NOX4,P4HA2,PDGFA,PFKFB3,PLAC8,PPARA,R3HCC1L,RAB20,SIRT2,SLC2A3,ST3GAL1,T,TCF4,TGFB1,TNFRSF11B,TPI1,VASP,VEGFC	0.0017	ATP2A2,BID,CAV1,ENO1,HSPA5,JUP,PKM
HNF4A	transcription regulator	0.00242	ABCF3,ACO2,ACOT13,ACSL1,AFP,AGT,AHSA1,AMT,ANKHD1/ANKHD1-EIF4EBP3,ANKRD49,APOM,ATF4,ATP6V1D,BAZ1B,BCS1L,BDH1,BLVRB,C14orf1,C19orf66,C1orf123,C21orf33/LOC102724023,C2orf42,CASP2,CBX3,CCND1,CDCA7L,CEP83,COA4,COX7A2,CPT2,CRIP1,CROT,CRYZL1,CS,CSTF2T,CTSA,CUX2,DDX23,DDX28,DISP2,DLST,DLX3,DNAJA3,ETFDH,FABP1,FAS,FH,FOXA2,FURIN,FXYD6,GHITM,GOT1,HDAC8,HIRIP3,HMGB2,HNRNPC,HSPA5,HSPE1,IMMT,ISOC2,ITGB3BP,ITIH…	1.59e-05	A1BG,AHSG,ANPEP,APOA1,APOA2,BDH1,C3,CAV1,GOT1,HPX,HSPA5,KNG1,MAOA,MGST3,NDUFV1,NME1,PFDN6,PKM,PSMA1,PSMA5,PYGL,SLC25A13,SLC25A5,TF
HRAS	enzyme	0.0409	ACTB,AFP,ANTXR1,ASNS,ATP5B,AURKA,BPIFB4,CASP2,CCND1,CCND2,CDON,COL1A1,EIF4E2,ERP29,FABP3,FAS,FLRT2,FOS,FURIN,HOXB6,HSP90AA1,HTRA1,ID2,IL13RA1,KRAS,KRT16,LRR1,MAPK12,MRPL12,MYH10,NOTCH1,NPPA,PDGFA,PRSS23,PSMB9,S100A4,SASH1,SDHA,SERPINA3,SOD1,SREBF1,TGFB1,TP73	4.17e-07	A2M,ANXA2,ANXA3,ANXA6,ATP2A2,CALU,CAV1,CSRP1,HNRNPA2B1,HSP90AA1,HSPB1,IGKC,JUP,VCL
HTT	transcription regulator	3.95e-05	ADAMTS4,ADAMTS5,ADCY5,AGRN,AGT,ALDOA,ALDOC,ATP5A1,ATP5B,ATP5J2,ATP5O,ATP6V0E2,ATPAF2,B4GAT1,BAIAP2,BASP1,CASP2,CBR1,CCND1,CKM,COX4I1,COX6A1,CRYAB,CTDSP1,CTSD,CYC1,DCN,DLST,DLX3,ETV1,FOS,FXYD6,GPI,HMGB2,HSP90AB1,HSPA5,HSPD1,HSPE1,KCNIP2,KCNQ2,KLF9,KRT1,MAN1A1,MDH2,MOBP,NCS1,NDUFB2,NDUFB8,NDUFS3,NR4A2,PPARA,PPARGC1A,PSMB9,SDHA,SERPINA3,SETDB1,SLC1A2,SOCS2,SOD1,T,TCF3,TPI1,TRAP1,USP2,VSNL1	2.65e-08	ACTN2,APOA1,ATP1A1,ATP2A2,BID,CAMK2A,DCN,FABP7,GRK5,HSP90AB1,HSPA5,HSPA9,JUP,Nefm,PRELP,PSMA5,SERPING1
IGF1R	transmembrane receptor	0.0224	ACSL1,ATP5A1,ATP5B,ATP5H,ATP5J2,ATP5O,COL1A1,COX4I1,CPT2,FOS,HSPA5,ID2,SREBF1,TGFB1,UQCRC1,VEGFC	0.00109	ACTN4,HSPA5,MYH7,MYOM2,UQCRC2
IL1B	cytokine	0.0418	ABCG2,ADAMTS4,ADAMTS5,AIF1,ALDH7A1,ANTXR1,ATF4,BDKRB1,BGN,CASP4,CAT,CCL11,CCR8,COL1A1,CRYAB,DCN,DIO1,ELAVL1,ERBB2,FABP1,FAS,FGFR2,FOS,GATA3,IKBKE,IL1R2,IL32,JUND,LGALS9,MAPT,MARCKSL1,MFAP2,MT2A,MX1,MYLK3,NAMPT,NCOA2,NFAT5,NPPA,NR4A2,PCDH7,PPARA,PPARGC1A,PPP1R14A,PSMB9,PTGDS,SERPINA3,SLC1A2,SLC20A1,SOCS2,SREBF1,STAT1,TGFB1,TNFAIP6,TNFRSF11B,TXNIP,VASP,VEGFC,VSNL1,ZFP36	0.0454	A2M,ATP1A1,ATP2A2,C3,DCN,HP,HSPB1,NKX2-2
IL5	cytokine	0.0486	ALDOA,ALDOC,ASNS,ATF4,ATP1B1,CASP4,CCND2,CRIP1,FAS,GLIPR2,HEPACAM2,HSPA5,IL13RA1,IL1R2,LIMK2,MANF,PDIA6,PPIF,RHOH,S100A4,SOCS2,TGFB1,TPI1,TPM4	0.000356	A2M,ANXA2,ANXA6,ENO1,HSPA5,IGHG1,PKM
INS	other	0.0145	ATP5A1,CAT,CCND1,COX4I1,FAS,FOS,HSPA5,JUND,NDUFV1,PPARGC1A,SMPD1,SOD1,SREBF1,TGFB1	0.000298	ACADVL,APOA1,HSPA5,IGKC,NDUFV1
INSR	kinase	2.27e-06	ACO2,ACOT13,ACSL1,ALDH6A1,ATP5A1,ATP5B,ATP5H,ATP5J2,ATP5O,CBR1,CCND1,CCND2,CDKN2C,CKMT2,COX4I1,CPT2,CS,CYC1,ECHS1,ETFB,ETFDH,FH,FOS,FURIN,HSPD1,IDH3A,KLF9,LDB2,MARCKSL1,MCM4,MDH2,NAMPT,NPPA,PDHB,PDK4,PPARA,PPARGC1A,RPS16,SIRT2,SLC20A1,SOCS2,SUCLA2,TGFB1,UQCRC1	1.31e-08	ACADVL,ACTN4,ALAD,DECR1,HSD17B10,IDH1,MAOA,MYH7,MYOM2,NKX2-2,PDHB,PFDN6,UQCRC2
KLF15	transcription regulator	0.000155	ACSL1,ACSS1,CPT2,FABP3,MLYCD,NPPA,PDK4,PPARGC1A,PXMP2,TRIM63	0.0181	ACADVL,DECR1
KRAS	enzyme	0.0485	AGRN,ALDOA,ATP1B1,BDH1,BGN,CASP2,CCND1,COL1A1,CRYAB,EIF5A,ETV1,FAS,FOS,HSPA5,HYOU1,KRAS,MAPK12,MX1,RAB20,S100A4,SCMH1,SERPINA3,STAT1,STOM,TEAD2,TNFRSF11B,UBE2I,ZFP36L1	0.00124	ANPEP,BDH1,CAV1,HSPA5,PDIA3,PGAM2,UQCRC2
KRT19	other	0.0356	ERP29,HSPA5	0.0278	HSPA5
LEP	growth factor	0.0445	APOM,AR,ATP5A1,CCND1,COL1A1,CROT,ECH1,ERBB2,ETFDH,FABP3,FAS,FGFR2,FOS,HSPA5,IFT27,IL1R2,JUND,MLX,MMP19,NAMPT,NOTCH1,NPPA,PPARA,PPARGC1A,SMPD1,SOD1,SREBF1,STK11,STRA13,TGFB1,TNFRSF11B,ZFP36	3.31e-05	ACADVL,APOA1,APOA2,ATP2A2,BID,CAV1,HPX,HSPA5,IDH1,SLC25A5
LONP1	peptidase	2.42e-06	ATP5A1,COX5A,ETFB,HSPD1,HSPE1,IDH3A,IMMT,MDH2,S100A11,TRAP1,TUFM,UQCRFS1	2.98e-09	ANXA2,CALU,GLUD1,HNRNPA2B1,HSPA9,HSPB1,PDIA3
MAP2K1/2	group	0.0224	CCND1,CCND2,FOS,HSPA5,MIR155HG,PDGFA,PPARA,TGFB1	0.0323	C3,HSPA5
MAP4K4	kinase	7.02e-05	ACO2,AGPAT3,ALDH4A1,BCAT2,COX10,CYC1,DLST,EIF4E2,GOT1,HMGCL,NDUFAB1,NDUFV1,PHYH,PTDSS2,PXMP2,SREBF1,SUCLG1,UQCRC1,UQCRFS1	1.11e-06	ACADVL,ALDH4A1,GOT1,IMPDH1,IVD,NDUFV1,PRKAR2A
MAPT	other	1.02e-06	ABCG2,ACO2,ALDOA,ATP1B1,ATP5A1,ATP5B,ATP5H,BASP1,CCND1,CKB,COX7A2,CRYM,CS,DNM1L,FOS,H2AFJ,H2AFV,HBG2,HSP90AA1,HSPA5,HSPD1,HSPE1,MAPT,NDUFA8,NDUFS3,NDUFS6,RPGR,SEPT11,SLC1A2,SOD1,SUCLG1,TPI1,TUFM,UQCRQ,VSNL1	2.48e-09	ALB,ATP1A2,ATP5C1,C3,CLTC,ENO1,GSTM5,HSP90AA1,HSPA5,NME1,PKM,TOP2B
MEF2C	transcription regulator	0.0116	ATP2A1,CKB,CKM,COL1A1,ITGB1BP2,MYOM1,NPPA,PHKA1,PPARA,PPARGC1A,S100A4,SMYD1	7.33e-05	ACTN2,ATP2A2,HSPB7,MYH7,MYOM2
MGEA5	enzyme	0.00108	ACO2,ACSS1,ACSS2,AIFM1,ALDOC,ARHGAP29,AZGP1,CASP2,CCND1,CDCA7L,CDKN2C,CMTM8,DLST,DST,FABP3,FAS,GALK2,GFRA3,GTF3A,HSP90AB1,IDH3A,NDUFA13,NDUFB11,PHKB,PIK3R1,PLA2G16,PLCE1,PLPP3,SDPR,SLC33A1,SOCS2,STAT1,T,TCF25,TGFB1,TNFRSF11B,TP53BP1,WWTR1	0.0075	ACTN4,CAV1,FABP7,HSP90AB1,NDUFA2,PYGL
MKNK1	kinase	0.0416	AGRN,ARIH1,BMP8B,CRMP1,FOS,MAPT,MYO5A,TP53BP1,TPP1,TXNIP,VSNL1	0.0113	ANXA2,CAMK2A,TPP1
MYC	transcription regulator	0.00836	ACSS1,ACTB,AFP,AKAP1,ALDOA,AR,ARHGAP25,ASNS,ATF4,CCND1,CCND2,CCT3,COL1A1,COL8A1,COX5B,COX6A1,COX6B1,CPT2,CRIP1,CRYAB,CTDSP1,CTSD,DLEU2,DLX3,ECSIT,ELAVL1,ERBB2,FABP1,FAS,FBXO32,FOS,FOXA2,GOT1,GPI,GRPEL1,HDAC2,HNRNPA1,HSP90AA1,HSPD1,HSPE1,ID2,KRAS,MRPL12,MYBPH,NARS,NFAT5,NPPA,PDLIM7,PFKFB3,PIAS2,PPARA,PRDX2,RIN3,RPS16,RUVBL1,SEC61A2,SEPHS2,SFXN1,SLC2A3,ST3GAL1,SUCLA2,T,TCF3,TEAD2,TGFB1,TP73,TPI1,TR…	4.5e-08	ACTN4,ALB,ANXA6,CAV1,CCNB2,ENO1,GLUD1,GOT1,HNRNPA2B1,HSP90AA1,HSPA9,HSPB1,IDH1,MGST3,MYH7,NME1,PKM,PPAT,SLC25A5,TF
MYCN	transcription regulator	0.0257	ACTB,ALDOA,BASP1,CCND1,CCND2,COL1A1,COL8A1,EIF5A,FGFR2,FOXA2,HDAC2,HSP90AB1,HSPD1,ID2,MSRB3,POLR2L,RPL17,RPS16,RPS28,SLC1A2,T,TPI1,TUFM	0.000989	ACTN4,BID,CAV1,HSP90AB1,NME1,RPS13
NCK1	kinase	0.0113	ATF4,FOS,HSPA5	0.0459	HSPA5
NFE2L2	transcription regulator	0.00285	ABCG2,AGPAT3,ALAS1,ALDOA,ATF4,CAT,CBR1,CCT3,CDKN2C,CLPP,COL1A1,CTSD,EMCN,ERP29,FABP1,HSP90AA1,HSP90AB1,LMNA,M6PR,MCFD2,MRPS18B,NARS,NFE2L1,PDIA6,PKIA,PPARGC1A,RPS16,RUVBL1,SERPINA3,SOD1,SREBF1,TGFB1,TPI1,UBB,UGT2B28,VSNL1	1.7e-05	ATP1A1,GSTM5,HSP90AA1,HSP90AB1,HSPA9,IMPDH1,MGST3,PDIA3,PSMA1,PSMA5
NR3C2	ligand-dependent nuclear receptor	0.0148	AGT,ATP1B1,COL1A1,IDH3B,KLF9,NOX4,NPPA,NR4A2,PDHB,RGS2,SERPINA3,TGFB1	0.00146	BID,HSPA9,PDHB,PPAT
NRG1	growth factor	0.000891	AR,ATF4,CCND1,CCND2,CDH4,COL1A1,ERBB2,ETFB,FOS,GPI,IDH3B,IMMT,JUND,LIMK2,LPCAT3,NKX2-5,NOTCH1,NPPA,PCCB,PDGFA,SART3,SDHA,SLC2A3,VEGFC,ZFP36	0.00326	CAV1,PGAM2,PYGM,TF,VCL
NUBPL	other	0.000982	NDUFA13,NDUFS3,NDUFV1	0.0232	NDUFV1
Nuclear factor 1	group	0.03	ALAS1,ALDOA,AR,COL1A1,SERPINA3	0.00869	FABP7,SLC25A5
OGT	enzyme	0.000877	ACO2,CCND1,DLST,ETFB,FOS,NDUFA8,PPARGC1A,SUCLG1	0.0124	ATP2A2,JUP
OSM	cytokine	8.11e-05	ACSL3,ADAMTS4,ADAMTS5,AFP,ASNS,BAIAP2,BTC,CASP4,CAT,CBX3,CCL11,CCND1,CCND2,CKM,CLDN4,CLPP,COL8A1,COX6B1,DNM1L,ETFB,FOS,FOXC1,HOXA9,HSPA5,ID2,IL13RA1,IL1R2,IL32,JMJD1C,KCNG1,KRT16,MPP2,MT1X,MT2A,MX1,MYH10,NAMPT,NOMO1 (includes others),P2RY10,PDGFA,PFKFB3,PKIG,POLR2L,PRDX2,PSMB9,RBFOX2,RSC1A1,SERPINA3,SMPD1,STAT1,STK25,STK4,TNFRSF11B,VPS11,ZHX2	0.000789	A2M,ALB,ANXA2,ANXA3,HP,HSPA5,MAOA,PYGL,SERPING1
PDX1	transcription regulator	0.000171	ACTB,ATP5H,CAMK2N1,CAT,CCND1,CKB,COL1A1,CPT2,CROT,ECH1,FFAR1,FH,FUT1,G6PC2,GOT1,ID2,MAN1A1,MAPT,PNPO,PRSS23,SDHA,SSBP3,TXNIP	0.000172	ALB,ANXA2,ATP2A2,GOT1,IDH1,NKX2-2
PGR	ligand-dependent nuclear receptor	0.00629	ACSL1,AK4,AP1G1,AR,ATP1B1,CCND1,CPT2,DST,ERBB2,FOS,FOXC1,GOT1,KCNG1,KLF9,MBOAT7,NQO2,P4HA2,PDGFA,PFKFB3,PIP5K1B,PPIF,SNTB2,SRSF7,ST3GAL1,STAT1,TIPARP,VASP	0.0345	CCNB2,CSRP1,GOT1,VCL
PLN	transporter	0.0182	ACTB,ALDOA,FABP3,MYH3,NPPA,SOD1,SPTB,TPI1	4.9e-12	AHSG,AK1,ANXA2,APOA1,ATP1A1,CALU,ENO1,MYH7,PGAM2
Pln	other	0.0202	ACTB,ALDOA,FABP3,MYH3,NPPA,SOD1,SPTB,TPI1	5.8e-12	AHSG,AK1,ANXA2,APOA1,ATP1A1,CALU,ENO1,MYH7,PGAM2
PML	transcription regulator	0.0313	CAT,CCND1,DNAJA4,FABP1,FAS,HBB,HLA-DMB,ID2,PDK4,PPARGC1A,PSMB9,SREBF1,TXN2	0.0193	APOA1,HSPB1,JUP
PPARA	ligand-dependent nuclear receptor	0.0103	ACOT8,ACSL1,ACSS2,APOM,ASNS,ATP5B,AURKA,C6,CAT,CCND1,CDKN2C,COX4I1,CPT2,CROT,CS,DIO1,ECH1,FABP1,FABP3,FOS,KIF2C,MLYCD,NPPA,PAQR9,PDK4,PPARA,PPARGC1A,PTGR1,SIRT5,SMC4,SOCS2,SREBF1,TALDO1,TPP1,UQCRC1	3.9e-06	ACADVL,ANXA2,APOA1,APOA2,C3,DECR1,GLUD1,HPX,HSD17B10,MGST3,TPP1
PPARG	ligand-dependent nuclear receptor	0.0249	ABCG2,ACOT8,ACSL1,AGT,ATP5O,ATP6V1D,BDH1,CAT,CCND1,CDKN2C,COL1A1,CPT2,CS,FABP1,FABP3,FFAR1,FOXA2,HYOU1,MCTP1,MLYCD,NOX4,NR2F2,PCK2,PDHB,PDK4,PFKFB3,PHKB,PPARA,PPARGC1A,RAB20,SDPR,SHISA5,SOD1,SREBF1,TCF4	1.16e-06	APOA1,APOA2,ATP2A2,BDH1,C3,CAV1,CES1,HP,IDH1,IVD,PDHB,PYGL
PPARGC1A	transcription regulator	4.91e-09	ALAS1,ATP5A1,ATP5B,ATP5H,ATP5J2,ATP5O,BCAT2,CAT,CKMT2,COX4I1,COX5A,COX5B,CS,DIO1,ERBB2,FABP3,FBXO32,FNDC5,HMGCL,IDH3A,MDH2,NDUFB5,NPPA,PCK2,PDK4,PHYH,PPARA,PPARGC1A,SDHA,SIRT5,SLC39A14,SOD1,SREBF1,TRIM63,TXN2,UQCRFS1	0.0178	ACADVL,AK1,C3,MYH7
PPARGC1B	transcription regulator	0.00217	ATP5B,ATP5J2,CCND1,COX4I1,COX5A,CS,MCM4,NPPA,PDK4	0.00158	ACADVL,C3,ENO1
PRL	cytokine	0.000549	ABCG2,ACTB,ATP5H,C19orf66,CAMK2N1,CCND1,COL1A1,COX4I1,CTSA,CTSD,DCN,DNAJA4,ERBB2,FOS,HSPD1,ID2,OAS3,PDK4,PKIG,PNPT1,RASD1,SAMD9,SERPINA3,SHISA5,SOCS2,SOD1,SP110,STAT1,TGFB1,TMEM140	0.00166	A2M,ANXA2,ANXA3,CAV1,DCN,ENO1
PRNP	other	0.0354	ATF4,CCND1,CSGALNACT1,CTSD,HSPA5,NOTCH1	4.45e-05	HSPA5,HSPA9,HSPB1,PDIA3
PSEN1	peptidase	1.54e-05	ABCG2,ACO2,ACSL1,ACTB,ALDOA,ATP1B1,ATP5A1,ATP5B,ATP5H,BASP1,CCND1,CKB,COX7A2,CRYM,CS,DNM1L,FOS,GBA2,H2AFJ,H2AFV,HBG2,HSP90AA1,HSPA5,HSPD1,HSPE1,MAPT,NDUFA8,NDUFS6,NOTCH1,PIK3R1,RPGR,SLC1A2,SOD1,STIM2,SUCLG1,TGFB1,TIPARP,TP73,TPI1,TUFM,UQCRQ,VSNL1	2.1e-07	ALB,ATP1A2,ATP2A2,ATP5C1,C3,CLTC,ENO1,HSP90AA1,HSPA5,NME1,PKM,TOP2B
RICTOR	other	1.17e-05	AR,ATP5A1,ATP5B,ATP5H,ATP5J2,ATP5O,ATP6V0E2,ATP6V1D,COX10,COX17,COX4I1,COX5A,COX6A1,COX6B1,COX7A2,CYC1,NDUFA10,NDUFA8,NDUFAB1,NDUFB2,NDUFB5,NDUFB8,NDUFS2,NDUFS3,NDUFS6,NDUFV1,PSMB9,RPL17,RPS27A,SDHA,UQCR10,UQCRC1,UQCRFS1,UQCRQ	4.19e-06	ATP5C1,COX17,NDUFA2,NDUFV1,PSMA1,PSMA5,PSMC2,RPS13,UQCRC2
RXRA	ligand-dependent nuclear receptor	0.0119	ABCG2,ACSL1,ACSL3,APOM,ASNS,CAT,CCND1,COL1A1,CPT2,CRYAB,FABP1,FABP3,FOS,HOXA1,MLYCD,NAV2,NPPA,PCK2,PPARA,PTGDS,SREBF1,TGFB1,TPP1,WEE1	0.00135	APOA1,APOA2,C3,KNG1,NME1,TPP1
SBDS	other	0.0405	CRMP1,CRYM,FBXO32,FOS,HOXA1,HOXB6,HSP90AB1,HSPA5,MT2A,PCDH7	0.00749	HSP90AB1,HSPA5,MAOA
SFTPC	other	0.00446	FOXA2,HSPA5,S100A4	0.0278	HSPA5
TGFB1	growth factor	0.00334	ABCG2,ACSL3,ACSS1,ADAMTS4,AFP,ARID5B,ASNS,ATF4,B3GALT2,B4GAT1,BDH1,BGN,C21orf33/LOC102724023,CADM1,CAMK2N1,CASP4,CAT,CCL11,CCND1,CCND2,CD207,CDH4,CDKN2C,CENPF,CKM,CLDN4,COL1A1,COL8A1,COX5A,CRMP1,CTSD,CYC1,DCN,DISP2,DOCK2,DZIP3,FAS,FGF12,FGFR2,FNDC5,FOS,FOXC1,FURIN,FXYD6,GABBR1,GATA3,GLI2,GPR12,HDAC2,HMGA2,HNRNPC,HS6ST2,HSP90AA1,HSPA5,HTRA1,ID2,IL32,ITGA11,JUND,KCNG1,KDELR2,KDELR3,KLF9,KRAS,LIMK2,…	1.85e-05	AK1,ALB,ANPEP,ANXA2,BDH1,CAV1,CCNB2,CSRP1,DCN,GFI1,HSD17B10,HSP90AA1,HSPA5,HSPB1,IMPDH1,JUP,MAOA,MYH7,NME1,PDHB,VCL
TNF	cytokine	0.0456	ABCG2,ACSL1,ACTB,ADAMTS4,ADAMTS5,ADCY5,AGT,AR,ARSI,ATF4,BDKRB1,BGN,BIK,C21orf33/LOC102724023,CASP2,CASP4,CAT,CCL11,CCND1,CCND2,CCR8,CD247,CD5,CDKN2C,CHST4,CKM,CLDN4,CLEC11A,COL1A1,CPT2,CRYAB,CSGALNACT1,CYYR1,DCN,DIO1,ECH1,ELAVL1,EMCN,ERBB2,FABP1,FAS,FBXO32,FFAR1,FGFR2,FOS,GBA2,HOXA9,HSP90AB1,HSPD1,IFNA1/IFNA13,IKBKE,IL1R2,IL32,JUND,LGALS9,LYN,MAP2K4,MARCKSL1,MECOM,MPC1,MT1A,MX1,MYH10,NAMPT,NCOA2,…	5.78e-06	A2M,ACADVL,ALAD,ALB,ANPEP,APOA1,ATP1A1,ATP2A2,BID,C3,CAV1,DCN,HP,HSP90AB1,IGKC,JUP,MYH7,NKX2-2,NME1,RPS13,TF,VCL
TP53	transcription regulator	0.00252	ABCG2,ACO2,ACOT11,ACSL3,ACTB,AFP,AHSA1,ALDH4A1,ANTXR1,APOBEC2,AR,ASNS,ATF4,AURKA,BIK,CAMK2N1,CASP2,CASP4,CAT,CCND1,CCND2,CD247,CDC16,CENPF,CERS6,CKB,CKM,CLPP,COL1A1,COX7A2,CRYAB,CSNK1D,CTDSP1,CTSD,DNM1L,ECH1,EIF4E2,ERBB2,FABP3,FAS,FLRT2,FOS,FUT1,GPI,HDAC2,HMGB2,HSP90AA1,HSP90AB1,HSPD1,ID2,IKBIP,IQCB1,JMJD1C,JUND,KCNG1,LIMK2,MAP2K4,MAP2K7,MAPK12,MCM4,MDH2,MFAP2,MIR155HG,MPDZ,MX1,MYBL1,MYH10,NAMPT,…	4.07e-16	A2M,ACADVL,ACTN4,AK1,ALB,ALDH4A1,ANXA2,ANXA3,ANXA6,APOA1,ATP1A1,ATP5C1,BID,CALU,CAV1,CCNB2,CSRP1,GC,GSTM5,HNRNPA2B1,HSP90AA1,HSP90AB1,HSPB1,HSPB7,IDH1,NME1,PRKAR2A,PSAP,PSMA1,SERPING1,TOP2B,TPP1,VCL,YWHAH
Ubiquitin	group	0.0478	CRYAB,HSP90AA1,HSPA5,HSPD1	0.00027	HSP90AA1,HSPA5,HSPA9
VEGFA	growth factor	0.0147	ACSL1,ADAM15,AK4,ALAS1,ATP5J2,ATP5O,BCAT2,CCND1,COL1A1,COX5B,COX6B1,FOS,IKBKE,LMNA,MDH2,NOTCH1,PLPP3,PPARGC1A,TGFB1,TJP2,TUFM,TXN2,VASH1	0.00512	ANPEP,CAV1,DECR1,NME1,SLC25A5
VHL	transcription regulator	0.0353	AIF1,ATF4,CCND1,CLDN4,CPT2,LMNA,NOX4,PFKFB3,PPIL1,SIGLEC8,STRA13,UQCRQ,VEGFC	0.00278	CAV1,CLTC,DECR1,HNRNPA2B1
