# Supplementary material for: Integrated Left Ventricular Global Transcriptome and Proteome Profiling in Human End-Stage Dilated Cardiomyopathy
Source: PLoS One. 2016 Oct 6;11(10):e0162669. doi: 10.1371/journal.pone.0162669 (PMC5053516; doi:10.1371/journal.pone.0162669)
Supplement: S4 Table — (XLS) [file pone.0162669.s008.xls]

## Sheet: Common Biological Processes
Term	mRNA_Count	mRNA_%	mRNA_PValue	mRNA_Genes	Proteomic_Count	Proteomic_%	Proteomic_PValue	Proteomic_Genes
GO:0005996~monosaccharide metabolic process	27	2.47479	0.000704	ALDOA, TALDO1, PFKFB3, PHKB, ALDOC, PHKA1, OGDHL, TKTL1, PDHB, G6PC2, GALK2, TPI1, FUT1, MAN2B1, CRYAB, PHKG2, PDK4, CHST4, RBKS, PCK2, PPARGC1A, CSGALNACT1, GPI, ATF4, MGEA5, TNNI3K, MDH2	6	4.72441	0.0449036	PYGM, PYGL, PGAM2, PDHB, PYGB, ENO1
GO:0006006~glucose metabolic process	18	1.64986	0.00932266	ALDOA, TALDO1, PHKB, CRYAB, ALDOC, PHKG2, OGDHL, PHKA1, PDK4, TKTL1, PCK2, PPARGC1A, PDHB, G6PC2, GPI, TPI1, ATF4, MDH2	6	4.72441	0.0109109	PYGM, PYGL, PGAM2, PDHB, PYGB, ENO1
GO:0006091~generation of precursor metabolites and energy	59	5.40788	4.95e-15	OXA1L, UQCRC1, PHKB, COX10, ATP5B, CYC1, OGDHL, NDUFAB1, UQCRFS1, UQCRQ, PDHB, NDUFS6, UQCR10, GOT1, ATP5O, CAT, NDUFS3, SUCLA2, COX17, ATP5H, NDUFS2, NDUFB11, ACO2, SUCLG1, PHKG2, NDUFA13, COX4I1, NDUFA10, ATP6V1D, PPARGC1A, KIAA0100, CROT, MDH2, ENOX1, ALDOA, NDUFB5, ECH1, NDUFB8, TXN2, ALDOC, PHKA1, NDUFB2, TPI1, ETFDH, ETFB, FH, DLST, NDUFA8, CS, IDH3B, IDH3A, SDHA, SLC25A12, GPI, ATP6V0E2, S…	17	13.3858	1.27e-08	UQCRC2, NDUFA2, ATP5B, CYCS, PGAM2, PDHB, ACADVL, SLC25A13, GOT1, PYGM, PYGL, NDUFV1, ATP5C1, IDH1, COX17, ENO1, PYGB
GO:0006119~oxidative phosphorylation	19	1.74152	1.58e-05	NDUFB5, UQCRC1, NDUFA8, NDUFB8, COX10, ATP5B, NDUFAB1, NDUFA10, ATP6V1D, NDUFB2, NDUFS6, UQCR10, ATP6V0E2, NDUFV1, ATP5O, ATP5A1, NDUFS3, NDUFS2, ATP5H	5	3.93701	0.0105947	UQCRC2, NDUFA2, ATP5B, NDUFV1, ATP5C1
GO:0006164~purine nucleotide biosynthetic process	17	1.5582	0.0146072	ALDOA, ATP1B1, ATP5J2, ADCY2, ATP5B, ADCY5, ATP1B4, ATP6V1D, TGFB1, ATP6V0E2, SLC25A13, ATIC, ATP2A1, ATP5O, ATP5A1, ATP5H, NPPA	9	7.08661	4.5e-05	SLC25A13, ATP2A2, NME1, ATP5B, ATP5C1, ATP1A1, ATP1A2, IMPDH1, PPAT
GO:0006325~chromatin organization	34	3.11641	0.016951	HMGB2, H1FNT, SOX21, CBX3, CHD9, H2AFV, PRMT7, HIST1H2BK, HIRIP3, SETDB1, TBL1XR1, BRCC3, TADA2A, RCOR1, SUV39H1, SMYD1, BANP, ARID1A, H2AFJ, TAF6L, HMGA2, ATXN7L3, SIRT2, SUV420H2, HDAC2, SMARCE1, BAZ1B, JMJD6, SMARCA5, KDM4C, RUVBL1, JMJD1C, SETD2, HDAC8	8	6.29921	0.0474944	HIST1H2AC, H2AFV, HIST2H2AC, HIST1H2AD, H2AFZ, HIST3H2A, HIST1H2AK, H2AFX
GO:0006754~ATP biosynthetic process	13	1.19157	0.0061857	ALDOA, ATP1B1, ATP5J2, SLC25A13, ATP6V0E2, ATP5B, ATP2A1, ATP1B4, ATP5O, ATP5A1, ATP5H, ATP6V1D, TGFB1	6	4.72441	0.0010741	SLC25A13, ATP2A2, ATP5B, ATP5C1, ATP1A1, ATP1A2
GO:0009060~aerobic respiration	16	1.46654	3.74e-10	DLST, OXA1L, UQCRC1, ACO2, COX10, SUCLG1, CS, IDH3B, PDHB, IDH3A, SDHA, KIAA0100, CAT, SUCLA2, MDH2, FH	3	2.3622	0.0372274	UQCRC2, IDH1, PDHB
GO:0009141~nucleoside triphosphate metabolic process	14	1.28323	0.0473181	ALDOA, ATP1B1, ATP5J2, ATP5B, ATP1B4, ATP6V1D, TGFB1, ATP6V0E2, SLC25A13, ATP2A1, MGEA5, ATP5O, ATP5A1, ATP5H	9	7.08661	1.87e-05	SLC25A13, ATP2A2, NME1, ATP5B, AK1, ATP5C1, MYH7, ATP1A1, ATP1A2
GO:0009142~nucleoside triphosphate biosynthetic process	13	1.19157	0.0175324	ALDOA, ATP1B1, ATP5J2, SLC25A13, ATP6V0E2, ATP5B, ATP2A1, ATP1B4, ATP5O, ATP5A1, ATP5H, ATP6V1D, TGFB1	7	5.51181	0.000264	SLC25A13, ATP2A2, NME1, ATP5B, ATP5C1, ATP1A1, ATP1A2
GO:0009144~purine nucleoside triphosphate metabolic process	14	1.28323	0.0289108	ALDOA, ATP1B1, ATP5J2, ATP5B, ATP1B4, ATP6V1D, TGFB1, ATP6V0E2, SLC25A13, ATP2A1, MGEA5, ATP5O, ATP5A1, ATP5H	9	7.08661	1.11e-05	SLC25A13, ATP2A2, NME1, ATP5B, AK1, ATP5C1, MYH7, ATP1A1, ATP1A2
GO:0009145~purine nucleoside triphosphate biosynthetic process	13	1.19157	0.0140828	ALDOA, ATP1B1, ATP5J2, SLC25A13, ATP6V0E2, ATP5B, ATP2A1, ATP1B4, ATP5O, ATP5A1, ATP5H, ATP6V1D, TGFB1	7	5.51181	0.000224	SLC25A13, ATP2A2, NME1, ATP5B, ATP5C1, ATP1A1, ATP1A2
GO:0009152~purine ribonucleotide biosynthetic process	14	1.28323	0.0212953	ALDOA, ATP1B1, ATP5J2, ATP5B, ATP1B4, ATP6V1D, TGFB1, ATP6V0E2, SLC25A13, ATIC, ATP2A1, ATP5O, ATP5A1, ATP5H	9	7.08661	8.16e-06	SLC25A13, ATP2A2, NME1, ATP5B, ATP5C1, ATP1A1, ATP1A2, IMPDH1, PPAT
GO:0009165~nucleotide biosynthetic process	19	1.74152	0.0279543	ALDOA, NAMPT, ATP1B1, ATP5J2, ADCY2, ATP5B, ADCY5, ATP1B4, ATP6V1D, TGFB1, ATP6V0E2, SLC25A13, ATIC, ATP2A1, ATP5O, ATP5A1, ATP5H, NPPA, NMNAT1	9	7.08661	0.000222	SLC25A13, ATP2A2, NME1, ATP5B, ATP5C1, ATP1A1, ATP1A2, IMPDH1, PPAT
GO:0009199~ribonucleoside triphosphate metabolic process	13	1.19157	0.0473271	ALDOA, ATP1B1, ATP5J2, SLC25A13, ATP6V0E2, ATP5B, ATP2A1, ATP1B4, ATP5O, ATP5A1, ATP5H, ATP6V1D, TGFB1	9	7.08661	8.69e-06	SLC25A13, ATP2A2, NME1, ATP5B, AK1, ATP5C1, MYH7, ATP1A1, ATP1A2
GO:0009201~ribonucleoside triphosphate biosynthetic process	13	1.19157	0.0140828	ALDOA, ATP1B1, ATP5J2, SLC25A13, ATP6V0E2, ATP5B, ATP2A1, ATP1B4, ATP5O, ATP5A1, ATP5H, ATP6V1D, TGFB1	7	5.51181	0.000224	SLC25A13, ATP2A2, NME1, ATP5B, ATP5C1, ATP1A1, ATP1A2
GO:0009205~purine ribonucleoside triphosphate metabolic process	13	1.19157	0.0448209	ALDOA, ATP1B1, ATP5J2, SLC25A13, ATP6V0E2, ATP5B, ATP2A1, ATP1B4, ATP5O, ATP5A1, ATP5H, ATP6V1D, TGFB1	9	7.08661	8.16e-06	SLC25A13, ATP2A2, NME1, ATP5B, AK1, ATP5C1, MYH7, ATP1A1, ATP1A2
GO:0009206~purine ribonucleoside triphosphate biosynthetic process	13	1.19157	0.0130563	ALDOA, ATP1B1, ATP5J2, SLC25A13, ATP6V0E2, ATP5B, ATP2A1, ATP1B4, ATP5O, ATP5A1, ATP5H, ATP6V1D, TGFB1	7	5.51181	0.000212	SLC25A13, ATP2A2, NME1, ATP5B, ATP5C1, ATP1A1, ATP1A2
GO:0009260~ribonucleotide biosynthetic process	14	1.28323	0.0324544	ALDOA, ATP1B1, ATP5J2, ATP5B, ATP1B4, ATP6V1D, TGFB1, ATP6V0E2, SLC25A13, ATIC, ATP2A1, ATP5O, ATP5A1, ATP5H	9	7.08661	1.25e-05	SLC25A13, ATP2A2, NME1, ATP5B, ATP5C1, ATP1A1, ATP1A2, IMPDH1, PPAT
GO:0010033~response to organic substance	61	5.5912	0.00472744	HSP90AB1, PPARA, ADCY2, UQCRC1, TACR3, PDGFA, ADCY5, PRDX2, AURKA, UQCRFS1, XRCC1, TGFB1, FOS, TNFRSF11B, SLC1A2, LONP2, GOT1, GATA3, VKORC1, FAS, DDAH2, APOM, ADAM9, AR, HSP90AA1, LYN, SOCS2, CRYAB, BAIAP2, CCND1, CCND2, MGEA5, COL1A1, HMGB2, TXN2, ERBB2, ALDOC, ASNS, BDKRB1, VARS, MANF, KRAS, ACSL1, HSPE1, SDF4, NKX2-5, PIK3R1, DNAJA3, TXNIP, NR4A2, SOD1, STAT1, AFP, HDAC2, ID2, PRKAR1A, SMPD1,…	15	11.811	0.00401644	HSP90AB1, TF, PPP2R1A, A2M, CAV1, HSP90AA1, AHSG, APOA2, PRKAR2A, GOT1, PYGM, NME1, HSPB7, IDH1, HSPB1
GO:0015980~energy derivation by oxidation of organic compounds	34	3.11641	1.16e-11	OXA1L, NDUFB5, UQCRC1, COX10, NDUFB8, PHKB, PHKA1, NDUFAB1, PDHB, NDUFB2, NDUFS6, UQCR10, GOT1, CAT, NDUFS3, SUCLA2, NDUFS2, FH, DLST, NDUFA8, ACO2, PHKG2, SUCLG1, CS, IDH3B, NDUFA10, PPARGC1A, IDH3A, SDHA, SLC25A12, KIAA0100, SLC25A13, NDUFV1, MDH2	12	9.44882	4.9e-08	UQCRC2, ACADVL, NDUFA2, GOT1, SLC25A13, PYGM, PYGL, NDUFV1, CYCS, IDH1, PDHB, PYGB
GO:0019216~regulation of lipid metabolic process	13	1.19157	0.0336608	PPARA, CPT2, ACSL1, STK11, MLYCD, PDGFA, AGT, SERPINA3, FABP1, SOD1, PPARGC1A, APOM, TGFB1	5	3.93701	0.0166088	APOA2, CAV1, APOA1, ATP1A1, GFI1
GO:0019318~hexose metabolic process	23	2.10816	0.00231761	ALDOA, TALDO1, PFKFB3, PHKB, CRYAB, ALDOC, PHKG2, OGDHL, PHKA1, PDK4, TKTL1, PCK2, PPARGC1A, PDHB, G6PC2, GALK2, GPI, TPI1, ATF4, TNNI3K, FUT1, MAN2B1, MDH2	6	4.72441	0.0264089	PYGM, PYGL, PGAM2, PDHB, PYGB, ENO1
GO:0022900~electron transport chain	26	2.38313	9.54e-09	NDUFB11, NDUFB5, UQCRC1, NDUFA8, NDUFB8, TXN2, COX10, CYC1, NDUFAB1, NDUFA13, NDUFA10, UQCRFS1, PPARGC1A, UQCRQ, NDUFB2, SDHA, SLC25A12, NDUFS6, UQCR10, SLC25A13, NDUFV1, ETFDH, NDUFS3, NDUFS2, ETFB, ENOX1	5	3.93701	0.017611	UQCRC2, NDUFA2, SLC25A13, NDUFV1, CYCS
GO:0034404~nucleobase, nucleoside and nucleotide biosynthetic process	19	1.74152	0.0383201	ALDOA, NAMPT, ATP1B1, ATP5J2, ADCY2, ATP5B, ADCY5, ATP1B4, ATP6V1D, TGFB1, ATP6V0E2, SLC25A13, ATIC, ATP2A1, ATP5O, ATP5A1, ATP5H, NPPA, NMNAT1	9	7.08661	0.000285	SLC25A13, ATP2A2, NME1, ATP5B, ATP5C1, ATP1A1, ATP1A2, IMPDH1, PPAT
GO:0034654~nucleobase, nucleoside, nucleotide and nucleic acid biosynthetic process	19	1.74152	0.0383201	ALDOA, NAMPT, ATP1B1, ATP5J2, ADCY2, ATP5B, ADCY5, ATP1B4, ATP6V1D, TGFB1, ATP6V0E2, SLC25A13, ATIC, ATP2A1, ATP5O, ATP5A1, ATP5H, NPPA, NMNAT1	9	7.08661	0.000285	SLC25A13, ATP2A2, NME1, ATP5B, ATP5C1, ATP1A1, ATP1A2, IMPDH1, PPAT
GO:0044271~nitrogen compound biosynthetic process	38	3.48304	0.000105	ALDOA, NAMPT, SEPHS2, ATP1B1, ADCY2, BCAT2, COX10, ATP5B, ADCY5, ATP1B4, NFS1, ASNS, TGFB1, ALAS1, GOT1, ATIC, ASMTL, ALDH4A1, SPR, ATP5O, DDAH2, SUCLA2, ATP5H, MOCS1, ATP5J2, PCBD1, NR4A2, ATP6V1D, SLC25A13, ATP6V0E2, ATP2A1, TMLHE, NFE2L1, ATP5A1, THNSL1, SLC25A15, NPPA, NMNAT1	14	11.0236	5.04e-06	ALAD, PCBD2, ATP5B, GLUD1, ATP1A1, ATP1A2, PPAT, SLC25A13, GOT1, ATP2A2, NME1, ATP5C1, ALDH4A1, IMPDH1
GO:0044275~cellular carbohydrate catabolic process	11	1.00825	0.0286382	ALDOA, GBA2, GPI, TPI1, TALDO1, ALDOC, OGDHL, FUT1, TKTL1, PDHB, MDH2	6	4.72441	0.000873	PYGM, PYGL, PGAM2, PDHB, PYGB, ENO1
GO:0045333~cellular respiration	30	2.74977	1.51e-13	NDUFB5, OXA1L, UQCRC1, COX10, NDUFB8, NDUFAB1, PDHB, NDUFB2, NDUFS6, UQCR10, CAT, NDUFS3, SUCLA2, NDUFS2, FH, DLST, NDUFA8, ACO2, SUCLG1, CS, IDH3B, NDUFA10, PPARGC1A, IDH3A, SDHA, SLC25A12, KIAA0100, SLC25A13, NDUFV1, MDH2	7	5.51181	0.000201	UQCRC2, NDUFA2, SLC25A13, NDUFV1, CYCS, IDH1, PDHB
GO:0046034~ATP metabolic process	13	1.19157	0.021581	ALDOA, ATP1B1, ATP5J2, SLC25A13, ATP6V0E2, ATP5B, ATP2A1, ATP1B4, ATP5O, ATP5A1, ATP5H, ATP6V1D, TGFB1	8	6.29921	3.61e-05	SLC25A13, ATP2A2, ATP5B, AK1, ATP5C1, MYH7, ATP1A1, ATP1A2
GO:0055114~oxidation reduction	74	6.78277	4.19e-08	CYB5R1, OXA1L, UQCRC1, COX10, LDHD, OGDHL, CYC1, NDUFAB1, PRDX2, UQCRFS1, COX5A, UQCRQ, PDHB, NDUFS6, UQCR10, P4HA2, VKORC1, SPR, CAT, NDUFS3, LOXL2, NDUFS2, NQO2, ALDH6A1, NDUFB11, AIFM1, NDUFA13, NDUFA10, PPARGC1A, MOXD1, KIAA0100, CYP4X1, OGFOD2, ALDH7A1, JMJD1C, MDH2, ENOX1, NDUFB5, NDUFB8, TXN2, NDUFB2, CBR1, FMO2, COX6B1, ETFDH, ALDH4A1, PNPO, BDH1, ETFB, HSD17B8, NOX4, PTGR1, NDUFA8, DHRS1…	17	13.3858	0.000133	UQCRC2, HSD17B10, NDUFA2, GLUD1, MAOA, CYCS, MAOB, DECR1, PDHB, ACADVL, SLC25A13, IVD, NDUFV1, IDH1, ALDH4A1, IMPDH1, BDH1
